# Supplementary material for: Memristor-based adaptive analog-to-digital conversion for efficient and accurate compute-in-memory
Source: Nat Commun. 2025 Nov 6;16:9749. doi: 10.1038/s41467-025-65233-w (PMC12592462; doi:10.1038/s41467-025-65233-w)
Supplement: Supplementary file 3 — Source Data Fig 1 [file 41467_2025_65233_MOESM3_ESM.xlsx]

## Sheet: 1a
Layer_1_Normalized	Layer_2_Normalized	Layer_3_Normalized
0.638039	0.509905	0.665117
0.597161	0.445313	0.65815
0.589675	0.457817	0.574576
0.561985	0.482523	0.710243
0.556601	0.518704	0.703019
0.526398	0.552014	0.767124
0.482233	0.544367	0.660784
0.482767	0.56262	0.693337
0.536833	0.585561	0.754909
0.546668	0.591416	0.766388
0.516426	0.566108	0.663821
0.561171	0.539962	0.604391
0.611598	0.511158	0.614223
0.613642	0.47235	0.612648
0.595091	0.437964	0.596126
0.604197	0.444863	0.564631
0.608552	0.447062	0.576607
0.605349	0.439004	0.536046
0.591699	0.442552	0.493117
0.591914	0.440108	0.573938
0.607146	0.44694	0.528876
0.625489	0.458119	0.569402
0.597799	0.462634	0.503291
0.570707	0.465588	0.559356
0.584598	0.45599	0.591208
0.602967	0.44486	0.569193
0.607348	0.44582	0.614775
0.592676	0.450489	0.621736
0.576754	0.455043	0.609707
0.560774	0.450396	0.651564
0.567387	0.485945	0.632909
0.52164	0.484757	0.611935
0.606143	0.49343	0.600634
0.585366	0.443038	0.584713
0.605102	0.473564	0.576908
0.618309	0.492213	0.632271
0.563775	0.525628	0.568133
0.571254	0.543816	0.533437
0.554017	0.544997	0.409708
0.601951	0.551712	0.588563
0.562264	0.568514	0.635397
0.573975	0.581199	0.513901
0.538831	0.58347	0.634257
0.550808	0.553483	0.649069
0.557825	0.505361	0.672193
0.550483	0.468022	0.70684
0.563905	0.463784	0.638646
0.567329	0.472463	0.633464
0.568019	0.469703	0.574753
0.563534	0.471197	0.606966
0.568461	0.471191	0.554089
0.602687	0.46531	0.562421
0.603351	0.468227	0.512183
0.587182	0.4835	0.522942
0.592598	0.487926	0.391426
0.594726	0.495266	0.64107
0.612581	0.481665	0.678317
0.595709	0.461832	0.514887
0.602336	0.462897	0.580978
0.594707	0.471952	0.617896
0.571221	0.471583	0.640353
0.568181	0.469	0.63128
0.560214	0.508599	0.617445
0.704603	0.497664	0.623616
0.61523	0.501199	0.55679
0.582456	0.455113	0.605419
0.607732	0.48569	0.443943
0.617841	0.501797	0.504613
0.515586	0.511274	0.495082
0.558359	0.534092	0.465946
0.519193	0.548284	0.512991
0.598176	0.525344	0.815912
0.586284	0.553035	0.819494
0.63979	0.558037	0.608835
0.551596	0.583587	0.537714
0.47905	0.541733	0.63519
0.56727	0.509888	0.64749
0.55032	0.489056	0.620251
0.562193	0.485218	0.60132
0.554473	0.496308	0.597588
0.46072	0.5029	0.590259
0.414328	0.516878	0.585603
0.487089	0.513584	0.526117
0.546278	0.502057	0.591068
0.561314	0.487904	0.630791
0.550658	0.498328	0.491152
0.586993	0.503741	0.524785
0.578544	0.512374	0.661593
0.574873	0.491591	0.663656
0.593294	0.481441	0.486931
0.585893	0.494004	0.491165
0.58297	0.496479	0.608139
0.600995	0.493455	0.665927
0.593574	0.481738	0.687696
0.574307	0.494379	0.691476
0.723681	0.487191	0.638995
0.624617	0.50767	0.646657
0.559765	0.455631	0.651423
0.569724	0.486598	0.557335
0.565884	0.497046	0.617439
0.479258	0.512849	0.665004
0.589291	0.519988	0.578007
0.617164	0.538612	0.521722
0.594238	0.52813	0.571864
0.608057	0.542769	0.444796
0.586206	0.560192	0.356323
0.578206	0.562886	0.419263
0.453677	0.540617	0.61848
0.622846	0.501055	0.706468
0.638052	0.493975	0.658671
0.586459	0.485815	0.637905
0.61044	0.46916	0.623762
0.64874	0.48471	0.580042
0.600435	0.505154	0.592484
0.583296	0.505739	0.595905
0.55459	0.48413	0.553168
0.554974	0.478229	0.515411
0.57512	0.490172	0.574712
0.570434	0.502559	0.429569
0.56341	0.500848	0.47864
0.559596	0.489946	0.427346
0.565799	0.482898	0.415344
0.587299	0.484007	0.436109
0.587976	0.488011	0.578184
0.60173	0.484245	0.667843
0.612809	0.490563	0.613034
0.594323	0.505584	0.581368
0.733894	0.485099	0.586533
0.605161	0.50845	0.579029
0.521621	0.459478	0.517518
0.562323	0.475585	0.507687
0.610225	0.48217	0.455112
0.58342	0.50454	0.422537
0.630436	0.532762	0.511107
0.598183	0.544892	0.342877
0.506617	0.550821	0.483284
0.544429	0.535431	0.49044
0.509097	0.564881	0.423931
0.587983	0.550021	0.464031
0.447597	0.550328	0.507242
0.625098	0.514946	0.635352
0.630364	0.495342	0.637425
0.596243	0.482262	0.646384
0.617418	0.482177	0.650444
0.704193	0.504837	0.586291
0.569255	0.543129	0.565433
0.518809	0.511694	0.577146
0.565103	0.494628	0.50628
0.532641	0.484673	0.587791
0.572543	0.484812	0.593842
0.550138	0.498507	0.378872
0.561431	0.504678	0.563914
0.57139	0.491007	0.56793
0.567296	0.479497	0.564782
0.577379	0.473096	0.618088
0.574944	0.488061	0.598808
0.573851	0.492623	0.663436
0.587573	0.488778	0.66779
0.564699	0.515378	0.662872
0.707076	0.486461	0.638131
0.621649	0.493836	0.592937
0.578889	0.448728	0.61245
0.613134	0.481049	0.629314
0.607621	0.490983	0.632773
0.549428	0.50955	0.763811
0.559928	0.533616	0.472542
0.544995	0.538201	0.406409
0.515417	0.559161	0.545614
0.469807	0.555286	0.53344
0.424496	0.563098	0.542605
0.482663	0.56032	0.629315
0.396669	0.558116	0.568794
0.548927	0.526276	0.591944
0.602388	0.492152	0.650646
0.593906	0.48462	0.636087
0.560175	0.49883	0.594737
0.602173	0.495618	0.577735
0.601164	0.539504	0.629546
0.446783	0.548662	0.612493
0.498988	0.491843	0.612769
0.557721	0.485916	0.563989
0.576604	0.486557	0.278966
0.581057	0.497572	0.326016
0.570876	0.505514	0.579039
0.577112	0.499826	0.580571
0.586987	0.481177	0.588408
0.584292	0.486112	0.613565
0.580803	0.490002	0.618453
0.600181	0.48666	0.669912
0.580393	0.481244	0.70643
0.587247	0.502322	0.650165
0.712199	0.484969	0.612594
0.676567	0.495767	0.518602
0.622072	0.457991	0.527592
0.600292	0.47397	0.448866
0.588197	0.477083	0.483139
0.582359	0.495992	0.397866
0.578713	0.53472	0.393359
0.549109	0.534444	0.475802
0.599816	0.543396	0.60294
0.566535	0.552542	0.515315
0.542984	0.540955	0.584576
0.588536	0.538854	0.631069
0.493644	0.518462	0.657709
0.583289	0.50182	0.676912
0.583159	0.475272	0.685981
0.579026	0.469948	0.660848
0.587709	0.48185	0.61687
0.584162	0.50196	0.52415
0.598808	0.532842	0.543016
0.52097	0.531097	0.480834
0.500283	0.488312	0.506213
0.623979	0.460795	0.457852
0.602772	0.474825	0.381775
0.617066	0.48328	0.506037
0.573669	0.496891	0.584135
0.54892	0.490801	0.480844
0.54769	0.478714	0.509689
0.564393	0.485415	0.61541
0.568123	0.494079	0.677969
0.589297	0.487101	0.676032
0.564386	0.482662	0.697632
0.585483	0.502131	0.697888
0.733419	0.480498	0.645472
0.643357	0.508803	0.60702
0.574378	0.46228	0.678291
0.606	0.484717	0.685556
0.618446	0.49014	0.668871
0.586173	0.497261	0.515092
0.584871	0.549535	0.488855
0.552266	0.55086	0.605711
0.572276	0.549459	0.501669
0.574183	0.544458	0.531831
0.545431	0.540911	0.65414
0.593789	0.537679	0.683314
0.439897	0.525069	0.728231
0.570466	0.484147	0.72349
0.554102	0.473149	0.728738
0.565845	0.476067	0.758924
0.58946	0.481352	0.704133
0.584832	0.512101	0.477651
0.574307	0.553351	0.518083
0.566717	0.533957	0.577281
0.472808	0.490938	0.498236
0.572881	0.466994	0.351714
0.570121	0.471821	0.388858
0.585294	0.481419	0.30998
0.580621	0.485377	0
0.575706	0.477458	0.254317
0.588471	0.474076	0.500229
0.578993	0.476533	0.560958
0.536891	0.480097	0.555849
0.549168	0.478556	0.534361
0.566411	0.475543	0.576945
0.580959	0.497767	0.544315
0.714497	0.473076	0.513396
0.629486	0.51295	0.580077
0.56149	0.471892	0.560018
0.619129	0.491923	0.471789
0.606938	0.484641	0.515819
0.562434	0.507343	0.612851
0.62366	0.560187	0.582037
0.590137	0.567912	0.518449
0.529633	0.544484	0.473333
0.575771	0.549648	0.484227
0.558671	0.557209	0.569844
0.59761	0.53712	0.52263
0.469455	0.529575	0.535296
0.601893	0.492109	0.544688
0.573617	0.464895	0.495786
0.577457	0.469439	0.538152
0.59237	0.482389	0.574676
0.5812	0.515974	0.587021
0.573363	0.568779	0.539669
0.548875	0.54956	0.422569
0.405092	0.509369	0.505389
0.52921	0.478442	0.682536
0.573486	0.483531	0.739322
0.571234	0.475375	0.543914
0.578368	0.482614	0.525736
0.590411	0.487072	0.48663
0.599302	0.479061	0.571697
0.615061	0.474519	0.544302
0.604874	0.472988	0.583098
0.616259	0.468171	0.588638
0.580022	0.47143	0.520714
0.592786	0.495788	0.532391
0.73077	0.476844	0.616887
0.596907	0.506198	0.58239
0.541617	0.469025	0.517635
0.609834	0.486102	0.47151
0.604445	0.483038	0.489831
0.570831	0.511863	0.711906
0.620256	0.554688	0.743777
0.55213	0.559731	0.582519
0.55707	0.540939	0.579737
0.617281	0.544634	0.644753
0.611514	0.562065	0.662892
0.617112	0.561263	0.545412
0.48375	0.562933	0.577609
0.619735	0.510467	0.564019
0.591029	0.471044	0.606118
0.586101	0.478839	0.582161
0.604542	0.477795	0.624099
0.590762	0.50455	0.545381
0.582014	0.549524	0.572149
0.552793	0.539667	0.458372
0.413098	0.515698	0.522532
0.543453	0.482628	0.701198
0.583582	0.484651	0.66732
0.587605	0.474961	0.519988
0.589987	0.491805	0.579842
0.597942	0.486349	0.674605
0.589031	0.483686	0.670774
0.577913	0.488679	0.538892
0.565845	0.493431	0.561252
0.597662	0.481838	0.578625
0.582847	0.481385	0.587525
0.591556	0.507801	0.590742
0.733953	0.482175	0.628925
0.603924	0.498892	0.56125
0.573343	0.455655	0.523506
0.612946	0.477899	0.520617
0.549103	0.498026	0.626847
0.458429	0.525021	0.727834
0.512918	0.546699	0.683093
0.506545	0.552212	0.563417
0.583374	0.544539	0.536674
0.555378	0.561699	0.605013
0.533682	0.563693	0.648666
0.56257	0.571795	0.51351
0.44608	0.586327	0.562663
0.554544	0.52634	0.612922
0.555319	0.487396	0.608348
0.568455	0.499611	0.580723
0.475034	0.487026	0.626144
0.417641	0.497496	0.570056
0.475867	0.553728	0.49433
0.601541	0.536737	0.447315
0.461162	0.507144	0.559369
0.577053	0.496804	0.630976
0.595683	0.489691	0.738575
0.607803	0.486191	0.556592
0.579937	0.504236	0.516679
0.573389	0.490069	0.516896
0.57361	0.477168	0.643001
0.593522	0.477312	0.586695
0.585132	0.489361	0.5597
0.580302	0.487843	0.64021
0.563065	0.489101	0.611638
0.565675	0.514681	0.5704
0.722484	0.487052	0.632739
0.607628	0.499983	0.554091
0.579228	0.460429	0.482474
0.600526	0.4698	0.445011
0.562603	0.486529	0.605908
0.513054	0.518033	0.722524
0.585132	0.537236	0.785455
0.55802	0.539299	0.615705
0.55127	0.522003	0.548782
0.546219	0.539263	0.566972
0.559016	0.563759	0.683129
0.57085	0.573153	0.585619
0.472293	0.578761	0.558748
0.575329	0.520669	0.578103
0.569216	0.499183	0.604826
0.51418	0.489453	0.58149
0.327839	0.45722	0.637797
0.24292	0.453494	0.537027
0.419373	0.521331	0.519448
0.637837	0.534663	0.515571
0.452648	0.524719	0.540958
0.563638	0.504002	0.644766
0.588152	0.488402	0.754072
0.575778	0.488696	0.629426
0.561594	0.497985	0.61164
0.564289	0.494473	0.621167
0.585014	0.484777	0.689594
0.583049	0.488387	0.621623
0.576624	0.480099	0.552639
0.57197	0.476372	0.602693
0.570681	0.486892	0.632943
0.575218	0.504892	0.579167
0.738028	0.479139	0.58966
0.624142	0.500347	0.621813
0.584533	0.457674	0.529588
0.605037	0.478976	0.505392
0.635689	0.483376	0.49568
0.626915	0.516455	0.57651
0.585704	0.542069	0.686711
0.531007	0.541291	0.620802
0.499509	0.531738	0.547018
0.538441	0.538533	0.622154
0.573773	0.557656	0.699124
0.555273	0.584592	0.669561
0.518561	0.575823	0.600139
0.600168	0.519817	0.613872
0.591771	0.50742	0.598076
0.554466	0.460386	0.572715
0.633242	0.408399	0.61498
0.552917	0.398208	0.620344
0.712935	0.456118	0.528053
0.776153	0.505164	0.491339
0.505276	0.532338	0.510424
0.538948	0.523366	0.535123
0.583114	0.483105	0.689339
0.55418	0.491364	0.658297
0.545282	0.502276	0.630676
0.548172	0.496948	0.604878
0.560618	0.48303	0.664031
0.568012	0.485863	0.576112
0.575641	0.483765	0.559056
0.570766	0.481861	0.598044
0.590411	0.48249	0.585292
0.569008	0.502138	0.533184
0.722627	0.475235	0.642721
0.638332	0.504821	0.573577
0.593554	0.457183	0.496621
0.635266	0.487675	0.469082
0.623061	0.491104	0.535329
0.569737	0.512229	0.57403
0.537353	0.545196	0.686987
0.63414	0.54464	0.676626
0.610902	0.541738	0.669244
0.601548	0.528426	0.628531
0.575491	0.544957	0.559314
0.524647	0.595759	0.535722
0.494034	0.580418	0.495339
0.562876	0.541515	0.499366
0.588451	0.535837	0.541456
0.536214	0.493457	0.565179
0.664148	0.416294	0.601429
0.424411	0.420983	0.542039
0.52921	0.468457	0.474415
0.668398	0.470307	0.45612
0.509435	0.531019	0.546912
0.480306	0.525384	0.686495
0.56839	0.494853	0.828653
0.55209	0.502789	0.674867
0.541252	0.500246	0.677649
0.540432	0.48881	0.662945
0.556042	0.474712	0.577058
0.564751	0.475315	0.521165
0.587559	0.482247	0.530818
0.558098	0.490721	0.559959
0.578603	0.484133	0.598209
0.569171	0.504272	0.573437
0.73241	0.471906	0.579901
0.559739	0.519384	0.538811
0.537978	0.482486	0.49738
0.617099	0.506618	0.478623
0.574756	0.500131	0.565903
0.538232	0.511455	0.730037
0.557044	0.548721	0.843666
0.60917	0.562836	0.731326
0.506057	0.550601	0.667631
0.502262	0.532024	0.664698
0.484374	0.558272	0.581977
0.51901	0.573317	0.583739
0.488833	0.56207	0.548594
0.523391	0.542298	0.589801
0.544917	0.540202	0.595853
0.471135	0.501994	0.551049
0.574892	0.373668	0.608808
0.438289	0.356438	0.549086
0.560813	0.442237	0.518711
0.567413	0.473716	0.510204
0.550834	0.519014	0.591666
0.459861	0.524322	0.708495
0.554753	0.493711	0.845479
0.559492	0.494738	0.799735
0.574626	0.49281	0.663563
0.585086	0.491542	0.65235
0.577835	0.48338	0.486274
0.564784	0.494066	0.569075
0.568435	0.48585	0.598017
0.521282	0.492466	0.566771
0.555651	0.483821	0.587317
0.573688	0.485922	0.564414
0.721696	0.466814	0.621119
0.594427	0.506798	0.509636
0.556295	0.475351	0.575755
0.589226	0.497528	0.554263
0.598091	0.510173	0.55674
0.579703	0.522331	0.640183
0.605597	0.537537	0.791645
0.590671	0.571816	0.767154
0.471499	0.556292	0.616631
0.490252	0.537569	0.617361
0.458064	0.551258	0.517536
0.522981	0.540346	0.541103
0.483652	0.52898	0.570742
0.499346	0.532346	0.559143
0.519245	0.527719	0.575598
0.596913	0.473288	0.538656
0.569913	0.325096	0.622437
0.399982	0.300639	0.592845
0.525044	0.376818	0.571582
0.571482	0.437322	0.622335
0.631972	0.481619	0.586648
0.513809	0.501035	0.578437
0.569041	0.486949	0.685969
0.580503	0.490312	0.775334
0.557617	0.491133	0.703314
0.586375	0.497344	0.677172
0.56701	0.509679	0.591038
0.57417	0.508125	0.613017
0.588972	0.498137	0.607459
0.549715	0.490298	0.602146
0.541344	0.475452	0.617347
0.556295	0.477328	0.592869
0.71106	0.461034	0.632226
0.591439	0.512668	0.701803
0.549506	0.46201	0.692199
0.607419	0.494881	0.677908
0.585112	0.502603	0.734571
0.586544	0.5197	0.882909
0.541643	0.539609	0.798377
0.589844	0.567454	0.713592
0.553978	0.56336	0.600687
0.605558	0.517078	0.677236
0.525917	0.529274	0.700616
0.539052	0.525479	0.659612
0.488456	0.527924	0.624623
0.554636	0.530411	0.605445
0.557265	0.52734	0.578833
0.656343	0.457055	0.66923
0.497139	0.328974	0.626778
0.497471	0.33368	0.575593
0.630195	0.389816	0.522965
0.651422	0.436605	0.439709
0.660867	0.455736	0.538843
0.62338	0.474539	0.674648
0.577359	0.489874	0.561517
0.609932	0.478064	0.483123
0.565428	0.483841	0.561862
0.547534	0.488922	0.640574
0.539892	0.499494	0.595232
0.575433	0.500349	0.56534
0.580543	0.488494	0.492858
0.571905	0.476908	0.498076
0.56934	0.463223	0.519566
0.586453	0.47787	0.538674
0.747277	0.468001	0.485668
0.635949	0.507078	0.671036
0.51366	0.48448	0.672156
0.589825	0.493508	0.525314
0.541187	0.510113	0.695042
0.54922	0.51372	0.645798
0.528898	0.551076	0.552548
0.575049	0.565514	0.500785
0.611058	0.560136	0.592877
0.506955	0.539605	0.545328
0.521035	0.526373	0.550414
0.563937	0.538632	0.594091
0.507853	0.549942	0.588998
0.56382	0.548102	0.6188
0.550945	0.519354	0.639452
0.597245	0.434948	0.611632
0.500758	0.362788	0.56286
0.515515	0.401576	0.647937
0.533624	0.43277	0.647018
0.539996	0.447213	0.625728
0.561457	0.463524	0.734691
0.585203	0.472108	0.639856
0.530903	0.489359	0.530285
0.57501	0.490806	0.52181
0.554981	0.482621	0.620171
0.564289	0.475173	0.640734
0.579195	0.4769	0.543461
0.584051	0.481163	0.55517
0.577412	0.478292	0.579535
0.568351	0.472312	0.5907
0.579996	0.479845	0.579417
0.595813	0.497983	0.580029
0.743235	0.475214	0.566339
0.669459	0.499694	0.64705
0.589734	0.474913	0.563288
0.61704	0.490296	0.566015
0.55237	0.501177	0.600144
0.562076	0.498351	0.514891
0.560325	0.528183	0.47984
0.598593	0.563487	0.537152
0.608213	0.557676	0.730944
0.563618	0.534712	0.746477
0.595937	0.534923	0.576009
0.600715	0.536487	0.537882
0.497334	0.56294	0.585556
0.570232	0.55867	0.604673
0.558593	0.514628	0.597432
0.558658	0.414611	0.586399
0.487896	0.375568	0.553641
0.478575	0.419985	0.636676
0.525897	0.446539	0.617141
0.536872	0.455414	0.59643
0.564432	0.443285	0.630795
0.592565	0.435982	0.645261
0.549103	0.466808	0.5667
0.559641	0.47694	0.509283
0.582157	0.467578	0.707747
0.57501	0.471857	0.705688
0.548035	0.472318	0.600374
0.541135	0.476743	0.540153
0.56852	0.476446	0.641636
0.583673	0.477915	0.645168
0.599641	0.485262	0.644189
0.600604	0.504267	0.618941
0.725706	0.474314	0.584413
0.647184	0.501855	0.705278
0.600845	0.474262	0.675367
0.624786	0.493274	0.600352
0.609385	0.501387	0.661954
0.575166	0.510194	0.656442
0.563514	0.5259	0.598612
0.57374	0.561224	0.495413
0.555775	0.55986	0.518237
0.536397	0.549605	0.458748
0.553503	0.541302	0.508069
0.560396	0.545744	0.557771
0.41604	0.583992	0.616583
0.507977	0.57154	0.690178
0.560273	0.505912	0.672803
0.516888	0.395862	0.631875
0.499548	0.383221	0.559149
0.460863	0.434978	0.701834
0.538909	0.448373	0.701484
0.55101	0.460694	0.562347
0.566365	0.442521	0.558161
0.581942	0.428251	0.619346
0.556289	0.451536	0.573033
0.58161	0.461296	0.604162
0.541467	0.462828	0.401983
0.522558	0.457683	0.407713
0.495531	0.46243	0.462327
0.518737	0.469515	0.568539
0.547703	0.473668	0.557953
0.556074	0.473237	0.668221
0.544605	0.479315	0.634349
0.56548	0.504738	0.576403
0.717895	0.479223	0.54628
0.63181	0.500835	0.617929
0.63895	0.462842	0.563018
0.641443	0.499864	0.483781
0.626244	0.509227	0.513699
0.5947	0.510064	0.458201
0.564211	0.532159	0.550874
0.567205	0.559964	0.518769
0.577125	0.555909	0.336596
0.550248	0.546919	0.523852
0.558372	0.542764	0.617975
0.580549	0.559892	0.574935
0.423129	0.608263	0.518517
0.494288	0.597577	0.63183
0.535121	0.498833	0.597329
0.49874	0.378749	0.588724
0.494633	0.381294	0.561903
0.483626	0.425877	0.594279
0.542717	0.45391	0.526498
0.55761	0.480224	0.542675
0.597063	0.450271	0.551398
0.594908	0.435748	0.515713
0.559804	0.450724	0.588623
0.514675	0.453676	0.507631
0.462614	0.45872	0.438133
0.486855	0.440933	0.642924
0.530382	0.442393	0.627803
0.553503	0.44498	0.57013
0.54577	0.458451	0.524823
0.533246	0.470004	0.623534
0.542021	0.484727	0.607299
0.577978	0.505362	0.612382
0.731831	0.476695	0.556096
0.633085	0.499548	0.686752
0.587696	0.473643	0.665567
0.582079	0.498587	0.575774
0.554968	0.510628	0.555874
0.532283	0.524139	0.549683
0.512781	0.54343	0.623447
0.585249	0.56457	0.422842
0.611904	0.566121	0.475168
0.597597	0.544241	0.680977
0.584559	0.556997	0.615468
0.603585	0.577962	0.590094
0.454966	0.631041	0.57601
0.569294	0.598145	0.594199
0.554668	0.503102	0.560259
0.52938	0.36937	0.579877
0.470139	0.377339	0.524556
0.497569	0.401617	0.654786
0.5211	0.445201	0.550487
0.526939	0.489596	0.521773
0.578818	0.475662	0.629421
0.543368	0.455324	0.687299
0.552045	0.44265	0.689496
0.518815	0.436431	0.427569
0.582599	0.426113	0.592262
0.567947	0.43029	0.743281
0.556777	0.424825	0.645998
0.545894	0.444954	0.571061
0.554395	0.451114	0.550346
0.559016	0.470447	0.577737
0.572504	0.493667	0.540784
0.589135	0.521873	0.567821
0.721774	0.488888	0.519152
0.610329	0.508332	0.622585
0.570453	0.471533	0.519032
0.591882	0.498669	0.542841
0.544794	0.503175	0.627685
0.55019	0.508673	0.667173
0.554798	0.53929	0.676826
0.60229	0.55889	0.565288
0.61331	0.546261	0.761908
0.628366	0.52881	0.774894
0.701211	0.541629	0.621377
0.709686	0.573482	0.573768
0.568839	0.61621	0.592692
0.559531	0.553539	0.624847
0.52013	0.453196	0.572907
0.514031	0.369153	0.569987
0.489758	0.394212	0.520605
0.52522	0.410971	0.60094
0.53352	0.440691	0.537422
0.531554	0.474396	0.597625
0.551322	0.472669	0.684641
0.546798	0.456248	0.670986
0.571371	0.453336	0.665995
0.616077	0.445455	0.66987
0.619273	0.436653	0.684488
0.640167	0.428303	0.643719
0.605629	0.442501	0.541538
0.608584	0.444281	0.547008
0.584624	0.453816	0.568268
0.557239	0.473804	0.575953
0.550339	0.485485	0.596848
0.571534	0.507881	0.591134
0.726728	0.484474	0.55012
0.626973	0.515346	0.594416
0.576246	0.486824	0.613199
0.612783	0.508504	0.664342
0.576539	0.505979	0.605702
0.592611	0.51484	0.571908
0.57208	0.539275	0.639436
0.612991	0.542717	0.64571
0.651539	0.51853	0.591292
0.697084	0.491298	0.589871
0.704284	0.500462	0.506768
0.573708	0.533774	0.505013
0.603579	0.55513	0.565603
0.598619	0.46343	0.574369
0.59621	0.358587	0.602412
0.522883	0.352202	0.600501
0.483281	0.436814	0.57586
0.520599	0.457958	0.584075
0.547912	0.460251	0.653088
0.550027	0.475373	0.681667
0.571618	0.471232	0.577881
0.577021	0.469523	0.563998
0.601593	0.476173	0.547871
0.618062	0.475421	0.456564
0.621395	0.481837	0.352613
0.632122	0.475083	0.400444
0.612594	0.477812	0.532212
0.599126	0.462289	0.564435
0.60063	0.458104	0.589667
0.588933	0.462912	0.564803
0.558053	0.462936	0.572619
0.567329	0.47831	0.568423
0.724619	0.465347	0.523131
0.636386	0.505822	0.591864
0.572282	0.481192	0.530545
0.598098	0.497222	0.519105
0.568767	0.490928	0.571897
0.603234	0.495172	0.546525
0.618335	0.512972	0.47092
0.725816	0.529023	0.52143
0.709361	0.527022	0.536965
0.606026	0.495838	0.474126
0.567602	0.485285	0.49801
0.548048	0.537358	0.570239
0.638286	0.549947	0.59582
0.66377	0.451075	0.588518
0.613727	0.362892	0.613144
0.52772	0.37834	0.583659
0.516413	0.44942	0.557067
0.551895	0.487488	0.723594
0.58396	0.472525	0.668733
0.62405	0.489604	0.722882
0.611273	0.489365	0.66559
0.606586	0.485071	0.726918
0.60063	0.480563	0.571499
0.580093	0.485583	0.642505
0.570154	0.480636	0.483912
0.563885	0.483271	0.418738
0.562844	0.479359	0.465881
0.557187	0.481067	0.597713
0.567264	0.470571	0.647498
0.558717	0.468272	0.65861
0.543173	0.462182	0.620152
0.544481	0.478673	0.673104
0.716215	0.463255	0.619993
0.624148	0.505414	0.747294
0.580347	0.460889	0.625098
0.638371	0.468151	0.583803
0.674868	0.44924	0.568251
0.721696	0.456341	0.651621
0.710949	0.500516	0.6577
0.682627	0.511889	0.641095
0.590384	0.530263	0.491331
0.496391	0.524871	0.467784
0.540328	0.521011	0.604669
0.620887	0.573191	0.590292
0.615836	0.558155	0.588945
0.690367	0.505198	0.588566
0.582743	0.435673	0.567934
0.534034	0.43759	0.616164
0.490994	0.47895	0.56574
0.592005	0.490603	0.704016
0.572087	0.489546	0.659432
0.630768	0.501046	0.531227
0.58642	0.502059	0.545548
0.576071	0.494278	0.588677
0.554219	0.48262	0.714341
0.572425	0.469427	0.754797
0.584897	0.475845	0.626312
0.604262	0.472964	0.597222
0.618166	0.465991	0.588314
0.614859	0.469266	0.550772
0.607719	0.466078	0.555839
0.597265	0.470251	0.535188
0.578115	0.470436	0.552764
0.574704	0.483294	0.665241
0.725517	0.468487	0.592734
0.644581	0.510594	0.737009
0.594948	0.45897	0.712269
0.652652	0.467726	0.619728
0.641476	0.472385	0.604065
0.625118	0.469731	0.7078
0.602036	0.488655	0.716781
0.542808	0.514439	0.732228
0.528195	0.540023	0.542069
0.508901	0.547502	0.567243
0.575036	0.523707	0.569337
0.595169	0.545545	0.629222
0.569971	0.559261	0.556544
0.665124	0.531322	0.524212
0.56714	0.51553	0.56218
0.519616	0.503778	0.668245
0.451913	0.530245	0.590266
0.571345	0.49503	0.735883
0.490565	0.495315	0.663911
0.527993	0.492268	0.685844
0.518607	0.493751	0.587943
0.551719	0.475805	0.664475
0.572777	0.480455	0.76334
0.573259	0.472916	0.649997
0.579176	0.478802	0.46146
0.576683	0.486204	0.487809
0.588718	0.478261	0.599215
0.596725	0.47655	0.657959
0.605297	0.471842	0.596442
0.600702	0.468901	0.608589
0.592025	0.47622	0.571509
0.594603	0.489191	0.672068
0.734259	0.47172	0.595359
0.615966	0.521722	0.651223
0.550938	0.473101	0.511836
0.584155	0.475146	0.608193
0.568468	0.472907	0.574172
0.549181	0.475303	0.592933
0.55019	0.478233	0.631529
0.56494	0.49401	0.601709
0.551355	0.517558	0.540291
0.558867	0.51844	0.583144
0.598489	0.500759	0.798354
0.567986	0.510922	0.683396
0.562134	0.537443	0.635783
0.630657	0.549887	0.606522
0.604386	0.552007	0.577297
0.496794	0.544432	0.668646
0.503395	0.539613	0.59664
0.594661	0.476957	0.590026
0.517526	0.455948	0.521537
0.517084	0.446054	0.518229
0.533188	0.455646	0.521149
0.520546	0.458766	0.724419
0.565382	0.468964	0.63985
0.555163	0.468895	0.604878
0.56505	0.471286	0.663707
0.567758	0.478236	0.707737
0.573701	0.479937	0.836174
0.578583	0.483749	0.655775
0.584071	0.475628	0.612224
0.591823	0.479466	0.656013
0.592624	0.483604	0.63348
0.586342	0.498415	0.704044
0.710787	0.477861	0.611314
0.630078	0.51701	0.679279
0.573649	0.471153	0.615802
0.578199	0.469835	0.625326
0.580406	0.47338	0.564963
0.572341	0.479486	0.671421
0.563371	0.48148	0.653203
0.574684	0.481923	0.649497
0.557793	0.486978	0.610131
0.640896	0.503118	0.693618
0.594603	0.495983	0.743653
0.570238	0.502655	0.699214
0.584051	0.528767	0.638551
0.607178	0.556417	0.616483
0.612047	0.562074	0.624164
0.443763	0.587387	0.682115
0.523775	0.554261	0.577582
0.623653	0.484118	0.737968
0.60753	0.450197	0.647008
0.606215	0.429472	0.603508
0.636112	0.424073	0.583032
0.579638	0.443744	0.629503
0.581402	0.449913	0.621614
0.563007	0.465525	0.734169
0.551212	0.476695	0.688718
0.574593	0.475005	0.748894
0.58051	0.476355	0.770635
0.606169	0.473659	0.685186
0.585913	0.481067	0.631668
0.602283	0.481499	0.615238
0.592077	0.487175	0.57067
0.600109	0.498544	0.629435
0.733491	0.479596	0.569865
0.649059	0.52359	0.694706
0.58588	0.474103	0.573779
0.584129	0.48226	0.628132
0.583498	0.486189	0.666818
0.575244	0.51184	0.642498
0.537751	0.508076	0.652696
0.544344	0.493352	0.728455
0.576995	0.498902	0.750321
0.621362	0.503416	0.782573
0.552514	0.505943	0.695735
0.560487	0.499073	0.637973
0.572497	0.525323	0.638342
0.577984	0.543055	0.584849
0.660854	0.567707	0.554099
0.435757	0.614236	0.616869
0.527166	0.573715	0.585556
0.609398	0.500035	0.71672
0.606931	0.481965	0.646945
0.615426	0.472444	0.72816
0.626557	0.457633	0.692708
0.606671	0.451568	0.576265
0.595019	0.454983	0.656007
0.597551	0.460941	0.647441
0.570251	0.47413	0.737967
0.577034	0.476368	0.691781
0.580777	0.485542	0.629574
0.582066	0.484269	0.59012
0.568116	0.494416	0.534053
0.581011	0.489861	0.489945
0.610837	0.495681	0.554099
0.594349	0.508858	0.63961
0.733966	0.483389	0.587219
0.645303	0.528288	0.731743
0.572386	0.480632	0.667328
0.567452	0.496201	0.646127
0.572328	0.497907	0.602793
0.571657	0.514258	0.684043
0.526496	0.513367	0.696299
0.534053	0.48947	0.597163
0.613551	0.479951	0.684787
0.588158	0.48356	0.563878
0.563462	0.489627	0.567104
0.564588	0.490068	0.540996
0.540452	0.500045	0.530703
0.572959	0.521763	0.538667
0.687972	0.558724	0.543986
0.371666	0.616786	0.632653
0.50963	0.586622	0.577456
0.603032	0.512172	0.683013
0.61262	0.500739	0.582107
0.622319	0.498225	0.595617
0.600207	0.491763	0.635262
0.608728	0.480806	0.771513
0.598482	0.472632	0.806266
0.60367	0.474624	0.690414
0.585047	0.471199	0.640282
0.559544	0.476425	0.572395
0.575804	0.480904	0.5592
0.57553	0.490918	0.544654
0.585672	0.490588	0.527719
0.585112	0.489191	0.561168
0.589395	0.489251	0.553223
0.586492	0.508932	0.645074
0.719633	0.481103	0.563772
0.195877	0.553666	0.649155
0	0.531128	0.54977
0.00106101	0.559121	0.57507
0.00578674	0.557248	0.602855
0.0196515	0.547506	0.681183
0.0538056	0.546095	0.827515
0.047036	0.54565	0.641406
0.0748566	0.526929	0.722491
0.0167288	0.532761	0.594294
0.0274626	0.538552	0.481678
0.0505185	0.53869	0.501367
0.0296497	0.538697	0.529446
0.0950484	0.520768	0.531344
0.336087	0.510215	0.525885
0.121808	0.540514	0.589168
0.17713	0.522934	0.536567
0.126312	0.510541	0.624472
0.0568585	0.55447	0.607068
0.0714132	0.560283	0.615383
0.0540009	0.564716	0.608186
0.0549187	0.558123	0.70274
0.0628015	0.555922	0.742116
0.067768	0.562544	0.804441
0.0799794	0.557764	0.895507
0.0832341	0.556219	0.689193
0.0900558	0.548518	0.493962
0.0804416	0.551061	0.472135
0.0527772	0.548995	0.445682
0.0364975	0.546434	0.441637
0.0173407	0.544868	0.456232
0.0338547	0.539916	0.517813
0.371523	0.520625	0.594214
0.367566	0.470143	0.630907
0.453527	0.533746	0.551236
0.461006	0.547245	0.44685
0.47972	0.584292	0.542227
0.477852	0.522628	0.521482
0.440372	0.537393	0.595885
0.449517	0.603203	0.577363
0.433062	0.549446	0.568202
0.429404	0.468256	0.593359
0.41772	0.50963	0.70008
0.452726	0.572776	0.569762
0.457849	0.495073	0.55647
0.45231	0.429894	0.580349
0.45837	0.517834	0.554922
0.445664	0.526607	0.572894
0.457309	0.512032	0.557722
0.467476	0.515292	0.591841
0.466708	0.527403	0.598962
0.459932	0.527742	0.447124
0.461612	0.536474	0.538183
0.46305	0.510708	0.469648
0.451438	0.495711	0.552126
0.447356	0.536978	0.557681
0.459913	0.553698	0.554009
0.467314	0.524808	0.67167
0.480007	0.506252	0.767458
0.468785	0.516609	0.652054
0.454712	0.518329	0.594603
0.455532	0.525141	0.626115
0.460264	0.546802	0.613573
0.459346	0.525947	0.652619
0.525871	0.582485	0.547851
0.502783	0.561223	0.552122
0.659109	0.575574	0.600739
0.643904	0.570662	0.568279
0.635175	0.55595	0.576092
0.617691	0.495617	0.477659
0.565734	0.585091	0.498638
0.588197	0.540567	0.441216
0.535863	0.470545	0.496262
0.508231	0.473594	0.670817
0.504332	0.608509	0.723288
0.542112	0.510813	0.694289
0.562518	0.493206	0.58693
0.561568	0.548296	0.625612
0.644822	0.612735	0.628433
0.642368	0.5673	0.659328
0.627116	0.530934	0.553151
0.643018	0.547437	0.502424
0.640792	0.560512	0.501351
0.633014	0.554231	0.566698
0.640571	0.526767	0.624819
0.645251	0.52336	0.524343
0.630944	0.562853	0.496704
0.624024	0.590736	0.394053
0.641938	0.525944	0.465173
0.650843	0.52222	0.520005
0.658934	0.55357	0.559586
0.6551	0.545444	0.704572
0.65454	0.555861	0.559761
0.655601	0.581593	0.606704
0.659988	0.556013	0.633652
0.649274	0.551939	0.674353
0.616194	0.512029	0.576281
0.496195	0.54248	0.521731
0.670286	0.563264	0.516476
0.643878	0.53301	0.486104
0.629121	0.523503	0.546873
0.614755	0.52586	0.500029
0.542483	0.586345	0.459945
0.552832	0.50137	0.450481
0.502548	0.434586	0.553261
0.48772	0.531306	0.517267
0.510015	0.533015	0.444159
0.544618	0.514537	0.596883
0.580796	0.537827	0.544045
0.529568	0.560315	0.610079
0.643129	0.551597	0.633955
0.666556	0.510106	0.655412
0.643416	0.543366	0.547998
0.639692	0.611355	0.571245
0.619084	0.561047	0.577174
0.562805	0.446019	0.562583
0.604985	0.479259	0.590342
0.640962	0.555971	0.595279
0.631829	0.570539	0.471144
0.617385	0.519421	0.426655
0.617808	0.489907	0.49804
0.646143	0.543802	0.552497
0.654566	0.541548	0.489763
0.645472	0.534293	0.505273
0.649547	0.553528	0.518281
0.651617	0.538196	0.577759
0.663965	0.518848	0.60665
0.662084	0.524677	0.668043
0.623224	0.513901	0.560688
0.483144	0.554657	0.596768
0.674003	0.552518	0.607614
0.643702	0.560278	0.533383
0.623276	0.575845	0.621904
0.615797	0.554973	0.684748
0.553588	0.510183	0.585547
0.548855	0.400656	0.446755
0.517416	0.455297	0.379346
0.480547	0.602403	0.5533
0.494282	0.515319	0.575964
0.533168	0.57939	0.475672
0.616018	0.514897	0.568217
0.53969	0.519389	0.617784
0.630026	0.4897	0.587773
0.68348	0.542924	0.651198
0.667305	0.575873	0.546359
0.667259	0.52857	0.601041
0.695939	0.402676	0.569477
0.626823	0.477351	0.613299
0.591035	0.543412	0.4738
0.643155	0.542655	0.601553
0.644574	0.54711	0.624426
0.630345	0.494525	0.396583
0.618134	0.536718	0.318499
0.639855	0.545578	0.548011
0.658166	0.525193	0.60534
0.650009	0.53979	0.529898
0.646846	0.526902	0.623302
0.645394	0.52779	0.608788
0.652828	0.528201	0.581799
0.656063	0.512195	0.636834
0.63371	0.529575	0.573828
0.47864	0.575492	0.600526
0.66927	0.570384	0.614353
0.64337	0.548944	0.624114
0.632109	0.516278	0.491101
0.624981	0.467693	0.454254
0.559068	0.443555	0.671727
0.521822	0.475142	0.328969
0.510665	0.601056	0.384277
0.493422	0.579004	0.538771
0.487558	0.533456	0.567932
0.505458	0.563063	0.536204
0.606085	0.47956	0.590592
0.541187	0.482903	0.624954
0.611943	0.53948	0.593773
0.665508	0.569354	0.666306
0.657716	0.497082	0.575734
0.595377	0.460861	0.559663
0.603292	0.513201	0.588487
0.622657	0.549439	0.675362
0.605089	0.590631	0.53716
0.621994	0.545301	0.438102
0.6358	0.527444	0.560081
0.625528	0.518818	0.239795
0.629499	0.553135	0.40039
0.641905	0.519692	0.545085
0.659591	0.541295	0.480582
0.656017	0.535629	0.546359
0.646703	0.529855	0.542153
0.641717	0.543697	0.655734
0.646117	0.527809	0.666724
0.636997	0.54674	0.655243
0.626517	0.524715	0.523061
0.490903	0.568478	0.550131
0.671217	0.501661	0.5815
0.649359	0.490342	0.650939
0.628171	0.540691	0.521675
0.59209	0.505488	0.498002
0.534984	0.487426	0.482711
0.528156	0.557852	0.249207
0.522656	0.611281	0.510288
0.526926	0.529671	0.583797
0.504111	0.582695	0.45432
0.490265	0.552833	0.515476
0.555612	0.459239	0.532088
0.516674	0.478367	0.641244
0.620913	0.578812	0.672701
0.658738	0.5487	0.692051
0.656402	0.526785	0.530541
0.602557	0.524138	0.54948
0.558157	0.524031	0.603006
0.601958	0.573208	0.604076
0.622091	0.572703	0.537778
0.607445	0.510073	0.600766
0.635962	0.497878	0.491707
0.623686	0.536249	0.331759
0.633717	0.52155	0.587891
0.646273	0.517079	0.576445
0.655432	0.532998	0.533326
0.662911	0.541174	0.517766
0.656271	0.529606	0.526639
0.646722	0.536482	0.639648
0.663165	0.52691	0.716547
0.650751	0.550656	0.729996
0.628587	0.507966	0.5457
0.492609	0.514887	0.558158
0.666966	0.498698	0.590193
0.642576	0.588665	0.523074
0.6438	0.574331	0.48596
0.595364	0.440271	0.471703
0.537074	0.492753	0.443241
0.54827	0.601269	0.330403
0.528976	0.524216	0.576368
0.552546	0.502713	0.511271
0.576832	0.572098	0.531546
0.559016	0.488454	0.575086
0.587228	0.423887	0.54535
0.53128	0.533234	0.56685
0.635962	0.579681	0.6373
0.668248	0.544379	0.699105
0.652314	0.528215	0.538265
0.615107	0.507634	0.510349
0.573636	0.527992	0.574503
0.604041	0.589372	0.609895
0.648584	0.482429	0.507363
0.59858	0.470451	0.491057
0.644626	0.518963	0.463823
0.6322	0.543333	0.403734
0.636464	0.517144	0.448707
0.650289	0.555608	0.537873
0.649378	0.555022	0.572455
0.642055	0.523508	0.631258
0.648551	0.505548	0.623985
0.643546	0.544279	0.573863
0.654996	0.55666	0.593902
0.644268	0.519966	0.649773
0.634537	0.507559	0.511758
0.470946	0.533696	0.457139
0.654195	0.567031	0.597381
0.640584	0.607929	0.653283
0.63895	0.474029	0.572614
0.586056	0.428462	0.476333
0.528755	0.576093	0.534997
0.551869	0.558594	0.408341
0.512534	0.476797	0.294585
0.502926	0.57878	0.448821
0.540022	0.514223	0.549247
0.538662	0.477875	0.669275
0.581721	0.507268	0.637855
0.528377	0.572533	0.598389
0.645056	0.568154	0.580933
0.662221	0.526337	0.654532
0.633665	0.503124	0.512638
0.592871	0.508737	0.494234
0.564881	0.539441	0.53488
0.598157	0.55242	0.545051
0.651025	0.458482	0.508117
0.573942	0.521361	0.431388
0.622475	0.554756	0.545312
0.632975	0.531567	0.483703
0.63453	0.548822	0.305072
0.660249	0.544334	0.376915
0.67451	0.513389	0.481638
0.661498	0.52418	0.633225
0.644229	0.549058	0.65026
0.637609	0.556692	0.609847
0.650804	0.501966	0.6126
0.632942	0.507271	0.651059
0.619871	0.519195	0.536837
0.472228	0.548043	0.818813
0.659376	0.564088	0.643901
0.648955	0.558377	0.568221
0.633482	0.47015	0.46057
0.568591	0.492691	0.561284
0.520755	0.564637	0.545574
0.563547	0.497995	0.505376
0.546141	0.571128	0.560662
0.519342	0.589631	0.584857
0.514512	0.449469	0.554129
0.529699	0.495915	0.610092
0.594394	0.513852	0.623993
0.553933	0.555398	0.613641
0.660502	0.554363	0.658102
0.667871	0.512524	0.731773
0.625639	0.508208	0.652748
0.579813	0.515432	0.901245
0.555124	0.547169	0.582733
0.594342	0.556619	0.608961
0.655373	0.527566	0.604026
0.562089	0.510864	0.710978
0.611331	0.509538	0.707413
0.637238	0.533442	0.523205
0.632155	0.5355	0.578857
0.634758	0.502698	0.718918
0.65232	0.51758	0.569562
0.662247	0.534691	0.617048
0.669479	0.528024	0.648865
0.654774	0.528189	0.630602
0.655913	0.501675	0.697022
0.631718	0.526786	0.732304
0.618042	0.509301	0.618914
0.480508	0.560579	0.821447
0.653837	0.57294	0.472644
0.643682	0.526639	0.568014
0.633834	0.463312	0.563085
0.573285	0.498829	0.664893
0.513347	0.565737	0.611228
0.544488	0.547214	0.548918
0.540908	0.583717	0.578798
0.545529	0.471356	0.810204
0.520338	0.481008	0.598748
0.515593	0.540357	0.501575
0.575478	0.492798	0.615462
0.559485	0.547401	0.618805
0.663653	0.563692	0.665507
0.669192	0.523291	0.719428
0.629779	0.48847	0.581376
0.589109	0.545506	0.898606
0.559667	0.566021	0.516212
0.600129	0.590427	0.622332
0.664226	0.484095	0.53832
0.549604	0.462588	0.569252
0.606202	0.524283	0.57657
0.633691	0.535955	0.572017
0.637271	0.498937	0.544862
0.641495	0.505877	0.765273
0.642309	0.53282	0.651662
0.634407	0.552799	0.490505
0.632955	0.524461	0.597581
0.639048	0.524539	0.667521
0.646898	0.515556	0.670471
0.628815	0.531943	0.724833
0.61331	0.525488	0.600077
0.497868	0.558719	0.877874
0.665345	0.542947	0.624801
0.645635	0.501844	0.657
0.624526	0.506027	0.522878
0.569705	0.586822	0.576692
0.502594	0.583731	0.61449
0.516973	0.497135	0.638433
0.519095	0.504917	0.542515
0.517448	0.481532	0.641224
0.499613	0.578368	0.601975
0.496026	0.538148	0.459273
0.544286	0.496844	0.569493
0.549578	0.596641	0.674584
0.644496	0.545857	0.659709
0.660821	0.498819	0.717607
0.648909	0.576997	0.629994
0.599367	0.625552	0.835635
0.499854	0.526716	0.598619
0.563853	0.498987	0.580003
0.662462	0.401999	0.480137
0.5481	0.500735	0.554214
0.598358	0.532192	0.639644
0.635468	0.521827	0.776125
0.630462	0.517462	0.607348
0.64018	0.550133	0.503023
0.656017	0.559097	0.49169
0.653251	0.508658	0.413165
0.64268	0.5192	0.527341
0.641267	0.535839	0.682829
0.640115	0.53117	0.671096
0.626622	0.54828	0.705041
0.607953	0.516519	0.627724
0.494607	0.550058	0.849101
0.660151	0.5395	0.562337
0.64956	0.537294	0.569158
0.643064	0.582753	0.521242
0.609808	0.535499	0.491576
0.543863	0.448277	0.638599
0.534353	0.491689	0.798942
0.534607	0.543494	0.58798
0.506181	0.523995	0.517243
0.503902	0.543896	0.565665
0.516133	0.497143	0.518506
0.552344	0.533465	0.507172
0.574795	0.568724	0.664529
0.652834	0.510735	0.70179
0.68113	0.562536	0.687482
0.716716	0.731192	0.638879
0.687125	0.54685	0.934176
0.456658	0.37985	0.605379
0.484837	0.38563	0.657067
0.632076	0.425228	0.625483
0.551251	0.545316	0.497526
0.581786	0.545832	0.626598
0.635116	0.547092	0.725701
0.630032	0.544026	0.542836
0.638306	0.549068	0.562049
0.651044	0.519719	0.660951
0.650882	0.511118	0.629336
0.645987	0.550866	0.547686
0.650478	0.541747	0.620317
0.641183	0.522751	0.673115
0.636789	0.519309	0.712804
0.616168	0.512403	0.640641
0.495818	0.541553	0.931499
0.663757	0.548668	0.61665
0.644151	0.56644	0.614113
0.634381	0.499854	0.660078
0.597896	0.425357	0.538835
0.55638	0.506493	0.673757
0.534626	0.649086	0.650132
0.539632	0.528168	0.431718
0.486269	0.480686	0.546936
0.482337	0.519521	0.54352
0.495004	0.485879	0.645708
0.548556	0.549531	0.591449
0.575784	0.526336	0.584716
0.654898	0.543173	0.646909
0.722451	0.628724	0.665296
0.784061	0.606008	0.621367
0.819094	0.265294	0.868406
0.568461	0.316001	0.541013
0.523599	0.478008	0.591414
0.616773	0.494522	0.573166
0.590658	0.570956	0.57824
0.582573	0.551321	0.733233
0.637206	0.554877	0.513958
0.633775	0.5419	0.376114
0.638163	0.532769	0.557696
0.643897	0.524023	0.595303
0.641339	0.525578	0.641297
0.644171	0.551137	0.633234
0.655002	0.519863	0.570088
0.635826	0.504112	0.650742
0.640167	0.537381	0.722019
0.619318	0.534158	0.625968
0.486796	0.547853	0.840365
0.671288	0.55601	0.5402
0.647341	0.533778	0.588889
0.623673	0.48902	0.566985
0.563475	0.523539	0.596835
0.532615	0.584236	0.622159
0.54398	0.533206	0.374916
0.568591	0.40332	0.387565
0.528136	0.536583	0.5838
0.492609	0.540397	0.590995
0.469501	0.53328	0.593625
0.526268	0.544017	0.579445
0.561874	0.521193	0.581354
0.631224	0.551182	0.660561
0.72581	0.59706	0.760375
0.738067	0.515144	0.665461
0.676118	0.304128	0.856422
0.477618	0.485414	0.559952
0.513601	0.558456	0.588248
0.596809	0.569787	0.622708
0.617079	0.550916	0.617307
0.584858	0.554167	0.515092
0.634582	0.538631	0.311388
0.637251	0.529246	0.459349
0.643461	0.530351	0.54269
0.650061	0.519056	0.538007
0.637245	0.511257	0.573161
0.639881	0.546581	0.597146
0.654221	0.493389	0.562415
0.628731	0.533626	0.625106
0.640656	0.562274	0.74072
0.632558	0.514758	0.674673
0.473829	0.572062	0.861989
0.62366	0.515182	0.563785
0.628548	0.520357	0.653386
0.638228	0.55942	0.691251
0.585717	0.548551	0.598205
0.52662	0.51732	0.47835
0.496495	0.435534	0.331406
0.525123	0.532621	0.521909
0.501084	0.643646	0.586357
0.501396	0.534189	0.464966
0.468707	0.534243	0.590477
0.527095	0.519957	0.627292
0.555391	0.52493	0.626302
0.636516	0.591536	0.641475
0.746269	0.664378	0.739805
0.800172	0.454898	0.663207
0.686058	0.333169	0.852377
0.520514	0.549722	0.575281
0.549994	0.562559	0.693477
0.591979	0.558466	0.717899
0.639848	0.499691	0.641599
0.599803	0.569083	0.500207
0.613531	0.505783	0.461844
0.640571	0.517941	0.54831
0.64611	0.53222	0.618092
0.654481	0.494331	0.543302
0.644014	0.547926	0.593134
0.638996	0.547076	0.654596
0.648688	0.516135	0.68247
0.635383	0.547431	0.662463
0.636249	0.531673	0.734743
0.63177	0.503795	0.64292
0.524263	0.531545	0.810249
0.643051	0.519109	0.543109
0.597545	0.548622	0.743937
0.624825	0.528743	0.728613
0.600266	0.490233	0.684513
0.557747	0.488149	0.668849
0.517253	0.537656	0.606514
0.549272	0.629491	0.58342
0.538427	0.600892	0.519793
0.504898	0.425797	0.517808
0.494718	0.531128	0.61156
0.532471	0.524148	0.644002
0.544397	0.552549	0.661281
0.66625	0.616688	0.674298
0.781699	0.586488	0.738456
0.83374	0.324172	0.624648
0.688414	0.469751	0.790114
0.545243	0.584254	0.597151
0.56632	0.478911	0.693598
0.597206	0.491861	0.750489
0.655523	0.547859	0.718551
0.6325	0.515647	0.757479
0.602309	0.508913	0.775573
0.626212	0.527094	0.849251
0.626133	0.511552	0.680161
0.639582	0.542644	0.649113
0.643982	0.572763	0.692127
0.65398	0.524197	0.717391
0.665215	0.544737	0.713823
0.661062	0.545401	0.714875
0.650992	0.538673	0.788806
0.629421	0.501774	0.677549
0.51556	0.55013	0.68158
0.664122	0.529687	0.743071
0.603364	0.566294	0.851463
0.598814	0.487372	0.802891
0.563098	0.497519	0.805583
0.554082	0.536932	0.801232
0.512599	0.595875	0.768676
0.554603	0.581896	0.762845
0.579006	0.418229	0.760668
0.554401	0.500023	0.732196
0.519277	0.591246	0.733616
0.534893	0.502085	0.706238
0.532458	0.533697	0.730867
0.688818	0.587036	0.689466
0.769702	0.523236	0.684892
0.77737	0.400403	0.752734
0.639211	0.471001	0.63267
0.569815	0.426269	0.550222
0.58838	0.491811	0.667667
0.60132	0.542367	0.703616
0.634713	0.544588	0.678157
0.650862	0.495901	0.757964
0.618127	0.544113	0.703066
0.634921	0.535452	0.565404
0.634869	0.552926	0.738443
0.627624	0.552076	0.824019
0.628386	0.525111	0.682755
0.650224	0.528358	0.723133
0.670611	0.544818	0.685529
0.68141	0.535067	0.645257
0.683278	0.525253	0.575816
0.652275	0.493945	0.677933
0.490675	0.553226	0.584403
0.663165	0.539987	0.603749
0.614287	0.561829	0.711984
0.604249	0.504954	0.604505
0.556647	0.538941	0.653691
0.539495	0.527634	0.684012
0.520162	0.54565	0.594191
0.522649	0.511846	0.421676
0.54426	0.502452	0.461271
0.528742	0.582892	0.69389
0.530545	0.502222	0.666058
0.545718	0.477427	0.707529
0.529269	0.548399	0.686431
0.703464	0.620772	0.64893
0.771798	0.509323	0.618735
0.704785	0.385187	0.657684
0.569757	0.415986	0.582578
0.529594	0.509599	0.575566
0.582756	0.610358	0.731492
0.602524	0.570113	0.642009
0.608129	0.540837	0.681271
0.63095	0.525743	0.77141
0.620379	0.56024	0.603856
0.64352	0.573239	0.505587
0.65193	0.527803	0.496074
0.653485	0.502278	0.652759
0.64393	0.524362	0.660767
0.64984	0.553699	0.620427
0.66638	0.538425	0.60852
0.668971	0.514859	0.610265
0.668398	0.516055	0.590021
0.653687	0.517685	0.666602
0.486112	0.531218	0.613485
0.66694	0.535469	0.577021
0.645101	0.548335	0.6819
0.623439	0.541585	0.6235
0.578375	0.516521	0.678215
0.539625	0.502299	0.6526
0.514246	0.523797	0.60221
0.540563	0.533312	0.690436
0.567212	0.539128	0.724057
0.535017	0.487304	0.738512
0.525422	0.497488	0.653454
0.558958	0.500729	0.54037
0.561269	0.59725	0.567375
0.739128	0.646168	0.567443
0.778496	0.438427	0.550452
0.654742	0.383666	0.661743
0.55528	0.459763	0.619328
0.552748	0.593665	0.575337
0.640278	0.592687	0.691141
0.66957	0.535478	0.72367
0.658816	0.532368	0.66085
0.650218	0.522076	0.633785
0.642329	0.560872	0.474539
0.655197	0.511495	0.572071
0.653583	0.515019	0.737313
0.660567	0.554195	0.739805
0.646996	0.563852	0.718986
0.648981	0.548827	0.574882
0.662182	0.503165	0.558831
0.667851	0.498886	0.598947
0.662026	0.548361	0.563708
0.64572	0.522754	0.655977
0.474109	0.536634	0.646328
0.63828	0.570225	0.595408
0.633606	0.530947	0.680468
0.624884	0.530044	0.721566
0.593281	0.504494	0.859729
0.545087	0.510146	0.724966
0.502399	0.552244	0.45176
0.520599	0.573727	0.35211
0.538597	0.50627	0.675735
0.520638	0.495123	0.710061
0.504534	0.548662	0.739528
0.544807	0.519928	0.661039
0.565812	0.634894	0.658149
0.742018	0.588125	0.656166
0.764234	0.390464	0.63254
0.620256	0.410222	0.694039
0.539749	0.487394	0.68304
0.571137	0.590182	0.619599
0.66131	0.5448	0.705319
0.694988	0.551477	0.606051
0.6923	0.53251	0.752982
0.669199	0.521734	0.784455
0.664551	0.532069	0.464172
0.66653	0.523598	0.249876
0.672818	0.60237	0.394129
0.660919	0.568732	0.552561
0.6573	0.542457	0.745861
0.649756	0.508314	0.706562
0.646234	0.507359	0.628088
0.644815	0.539755	0.628595
0.647113	0.562439	0.64852
0.639015	0.509036	0.707836
0.482545	0.545563	0.673025
0.638143	0.525358	0.646567
0.629264	0.524363	0.714403
0.614384	0.525683	0.577912
0.588712	0.509491	0.635976
0.561666	0.542081	0.689261
0.522454	0.597576	0.553491
0.533728	0.538866	0.340225
0.542593	0.475861	0.360606
0.517227	0.513912	0.560156
0.520247	0.547238	0.619372
0.567166	0.529954	0.675801
0.584962	0.663843	0.668127
0.712342	0.519401	0.642868
0.718669	0.38752	0.582001
0.605167	0.414087	0.702876
0.543427	0.528615	0.585437
0.594563	0.58371	0.634037
0.675702	0.537883	0.683464
0.710572	0.547944	0.602669
0.715402	0.49906	0.602661
0.696316	0.554004	0.602632
0.691871	0.568771	0.547561
0.684359	0.628072	0.41887
0.677869	0.537482	0.431831
0.679692	0.493027	0.639121
0.667376	0.493016	0.644141
0.669934	0.529038	0.666691
0.657052	0.543982	0.670084
0.641417	0.533331	0.688513
0.639041	0.516843	0.622243
0.636776	0.493287	0.659758
0.480319	0.525849	0.6094
0.6391	0.546931	0.594422
0.618563	0.565251	0.673402
0.604588	0.533678	0.625933
0.562733	0.541403	0.606548
0.543934	0.553857	0.601259
0.51172	0.531336	0.547189
0.532289	0.489282	0.38709
0.542828	0.490941	0.526638
0.52082	0.545898	0.720672
0.506962	0.521564	0.649384
0.554538	0.54856	0.623553
0.603696	0.610319	0.670171
0.688759	0.447191	0.703172
0.684268	0.412612	0.664928
0.600864	0.464479	0.693355
0.553379	0.546083	0.617448
0.618615	0.561577	0.576963
0.684261	0.54453	0.6339
0.702793	0.53578	0.539357
0.711112	0.54431	0.434449
0.704648	0.589321	0.460716
0.731076	0.583966	0.459365
0.725803	0.501504	0.40806
0.715805	0.468262	0.543535
0.691695	0.499792	0.736781
0.664427	0.534285	0.647798
0.663425	0.534245	0.57701
0.666901	0.514415	0.552917
0.648187	0.512699	0.621704
0.630423	0.518312	0.651343
0.62599	0.516662	0.714824
0.478314	0.556384	0.557578
0.649886	0.563244	0.465631
0.632845	0.556383	0.522408
0.634934	0.529067	0.425148
0.581258	0.525327	0.291257
0.546187	0.480392	0.380595
0.510106	0.494289	0.428372
0.527993	0.529561	0.442174
0.528026	0.49623	0.586195
0.525331	0.452965	0.735071
0.544767	0.462429	0.667714
0.57346	0.646085	0.575954
0.611377	0.563538	0.529561
0.648662	0.473296	0.559333
0.628496	0.423049	0.556921
0.588243	0.466699	0.71273
0.578967	0.542031	0.525492
0.643904	0.564741	0.393321
0.708671	0.566886	0.382458
0.718741	0.558478	0.394933
0.704206	0.538914	0.436899
0.709146	0.533325	0.493936
0.720824	0.481383	0.522545
0.717211	0.453745	0.473908
0.705351	0.511449	0.525274
0.708918	0.523446	0.643831
0.694435	0.537032	0.62375
0.676294	0.527031	0.635275
0.662598	0.532766	0.635937
0.645531	0.522046	0.59978
0.631692	0.549627	0.542006
0.622703	0.522611	0.656013
0.473061	0.553352	0.635174
0.64818	0.545141	0.53911
0.627292	0.556701	0.510025
0.62931	0.507057	0.536577
0.588152	0.49695	0.534326
0.548217	0.493212	0.511269
0.509539	0.551021	0.666893
0.53846	0.446339	0.754998
0.548907	0.381059	0.513347
0.517149	0.493382	0.545081
0.539228	0.674716	0.564694
0.567973	0.625208	0.611429
0.640467	0.444977	0.659705
0.685394	0.446251	0.647183
0.609222	0.422353	0.596444
0.549174	0.505326	0.676923
0.563638	0.534179	0.640313
0.646319	0.587788	0.541979
0.69519	0.543892	0.508887
0.722679	0.520366	0.581917
0.704114	0.521562	0.519593
0.696759	0.511284	0.459931
0.69808	0.477976	0.562354
0.691962	0.508455	0.669158
0.677225	0.524559	0.611204
0.679646	0.548108	0.43271
0.688369	0.55526	0.434664
0.690933	0.552327	0.490249
0.685238	0.535441	0.55231
0.671763	0.52722	0.560826
0.653297	0.544326	0.496116
0.629342	0.516099	0.567973
0.469983	0.549174	0.376931
0.64518	0.555833	0.200147
0.62504	0.559683	0.183857
0.615738	0.526489	0.191307
0.565207	0.48506	0.216352
0.545288	0.458081	0.102724
0.52483	0.436166	0.203516
0.541884	0.390129	0.248874
0.567348	0.539536	0.318405
0.542854	0.70636	0.456816
0.540986	0.629227	0.469265
0.543134	0.375516	0.480232
0.606059	0.454973	0.496103
0.6741	0.455783	0.508526
0.597395	0.469601	0.414475
0.533135	0.500285	0.460132
0.549812	0.565696	0.505056
0.651155	0.56611	0.43175
0.666192	0.506509	0.403961
0.704414	0.506679	0.388073
0.701446	0.546835	0.274992
0.697449	0.525851	0.262641
0.689247	0.544636	0.302945
0.678383	0.555215	0.392878
0.672525	0.566252	0.291786
0.666921	0.560615	0.334234
0.671926	0.545717	0.457844
0.679034	0.54865	0.58762
0.685348	0.53587	0.590433
0.683168	0.538496	0.609184
0.671601	0.551193	0.584924
0.639126	0.510342	0.601917
0.467815	0.548987	0.425819
0.63649	0.546357	0.409333
0.625424	0.518664	0.388851
0.630853	0.441972	0.354599
0.591153	0.398908	0.34196
0.555768	0.437615	0.273962
0.528514	0.476196	0.278846
0.532393	0.597173	0.565604
0.559609	0.66359	0.480133
0.563586	0.635995	0.352634
0.540146	0.379258	0.406575
0.528983	0.375262	0.556778
0.572699	0.56718	0.588956
0.633704	0.480944	0.57023
0.574326	0.498056	0.54711
0.527655	0.478434	0.565663
0.552195	0.588593	0.45613
0.653791	0.522315	0.376956
0.65055	0.532781	0.330068
0.685843	0.562534	0.307877
0.693485	0.579714	0.465356
0.697124	0.55526	0.362013
0.69467	0.549042	0.332333
0.685309	0.53167	0.563028
0.691024	0.525892	0.468194
0.695815	0.520055	0.341966
0.698575	0.522104	0.321405
0.698282	0.531863	0.54316
0.697905	0.521021	0.5792
0.698106	0.536855	0.578155
0.69396	0.545788	0.497419
0.650595	0.504389	0.552729
0.467834	0.531481	0.513851
0.631849	0.522886	0.437247
0.602921	0.47576	0.375531
0.591621	0.442091	0.42783
0.570896	0.49766	0.572408
0.547274	0.574163	0.382892
0.541851	0.613619	0.290432
0.546916	0.586771	0.36755
0.564692	0.596884	0.296136
0.562382	0.478169	0.293449
0.513835	0.319518	0.308545
0.526815	0.547012	0.513096
0.57624	0.579125	0.612872
0.605851	0.487654	0.62411
0.573272	0.506606	0.516881
0.534125	0.494233	0.566777
0.57678	0.579161	0.512686
0.667962	0.549465	0.471431
0.655783	0.586544	0.374954
0.676919	0.573883	0.374696
0.698048	0.542001	0.530942
0.696023	0.523617	0.501247
0.701713	0.516073	0.213474
0.679243	0.523084	0.111499
0.66875	0.530541	0.0831387
0.6708	0.53455	0.186085
0.674751	0.53462	0.284309
0.68557	0.536401	0.454302
0.685231	0.532996	0.550429
0.687848	0.549848	0.568756
0.684066	0.52611	0.504206
0.657938	0.51053	0.580538
0.455877	0.544972	0.471167
0.613994	0.533258	0.502477
0.598925	0.495667	0.447848
0.591869	0.522949	0.299922
0.583921	0.565057	0.26629
0.580881	0.566168	0.410894
0.576917	0.53338	0.265862
0.571514	0.532597	0.176516
0.563625	0.57002	0.166011
0.553503	0.36267	0.208167
0.513425	0.441556	0.297252
0.5404	0.639515	0.433432
0.581232	0.500003	0.544051
0.5754	0.493831	0.488137
0.586401	0.510238	0.442797
0.535928	0.499822	0.56318
0.616168	0.574572	0.441935
0.70858	0.593111	0.407631
0.697931	0.558533	0.445379
0.683467	0.534406	0.377947
0.684118	0.491952	0.250579
0.673619	0.512451	0.261725
0.690074	0.523144	0.224614
0.689677	0.53689	0.265484
0.681163	0.547312	0.372707
0.677758	0.52663	0.380575
0.668268	0.539686	0.406324
0.670058	0.529555	0.406241
0.672844	0.538	0.541157
0.68061	0.528526	0.578091
0.677088	0.542542	0.509729
0.644132	0.517692	0.550737
0.461911	0.538452	0.562918
0.618472	0.508888	0.519979
0.61165	0.502796	0.489851
0.609216	0.517038	0.444154
0.605727	0.522035	0.429918
0.599491	0.507963	0.292076
0.583465	0.519125	0.185903
0.577327	0.556487	0.286738
0.557773	0.466241	0.378772
0.54631	0.376968	0.41264
0.532914	0.611381	0.480463
0.566124	0.584334	0.397441
0.583947	0.461462	0.54054
0.540673	0.552671	0.605682
0.567661	0.474473	0.583544
0.495466	0.469033	0.597717
0.609437	0.577056	0.580127
0.692977	0.538446	0.595424
0.704102	0.500848	0.584
0.694904	0.497726	0.526166
0.693537	0.488781	0.442207
0.683291	0.53547	0.324049
0.683435	0.54392	0.151899
0.687587	0.534316	0.242862
0.682998	0.539392	0.396211
0.682243	0.522601	0.490509
0.676405	0.527803	0.536111
0.672095	0.521962	0.426217
0.663946	0.535556	0.518132
0.671581	0.539133	0.567515
0.679783	0.534702	0.533924
0.651402	0.517735	0.580723
0.450897	0.520047	0.500887
0.615634	0.504882	0.492699
0.612125	0.516504	0.512292
0.603325	0.525325	0.479855
0.592175	0.523478	0.496457
0.59858	0.534367	0.424517
0.589935	0.555764	0.255819
0.568461	0.526733	0.346313
0.554447	0.40821	0.463434
0.540315	0.517175	0.492747
0.542177	0.614214	0.521824
0.575472	0.490767	0.4898
0.578069	0.522086	0.581028
0.52343	0.563607	0.638331
0.559114	0.404025	0.553987
0.477117	0.510294	0.537642
0.597877	0.576056	0.481181
0.653941	0.518287	0.528903
0.644984	0.500515	0.539415
0.651175	0.501401	0.430662
0.665951	0.542174	0.240955
0.687978	0.549642	0.276932
0.695783	0.542001	0.336914
0.69368	0.52634	0.334196
0.685563	0.518753	0.422478
0.673345	0.537346	0.514641
0.665163	0.532149	0.571611
0.658335	0.541442	0.660149
0.654091	0.531899	0.705389
0.652913	0.519914	0.689594
0.662338	0.532947	0.571519
0.651083	0.526514	0.540263
0.437768	0.522475	0.526888
0.6096	0.541464	0.527418
0.612705	0.541706	0.446479
0.602147	0.534657	0.31101
0.587631	0.540667	0.217834
0.599035	0.567479	0.260763
0.604633	0.535832	0.316347
0.570648	0.463155	0.339192
0.575869	0.480972	0.395551
0.567277	0.588711	0.511881
0.572582	0.549608	0.583598
0.584917	0.504114	0.638579
0.566183	0.563717	0.629758
0.497243	0.525478	0.659699
0.540693	0.452345	0.58489
[truncated: 8,001 more rows]

## Sheet: 1c
	ADC	ALL
Area	48000	63801.9
Energy	326.4	371.89
