# Supplementary material for: Memristor-based adaptive analog-to-digital conversion for efficient and accurate compute-in-memory
Source: Nat Commun. 2025 Nov 6;16:9749. doi: 10.1038/s41467-025-65233-w (PMC12592462; doi:10.1038/s41467-025-65233-w)
Supplement: Supplementary file 4 — Source Data Fig 2 [file 41467_2025_65233_MOESM4_ESM.xlsx]

## Sheet: 2b
Input	A	B	Output
0.75	0.793826	1.70562e-07	1
0.751	0.793646	1.74352e-07	1
0.752	0.79346	1.76168e-07	1
0.753	0.79327	1.79138e-07	1
0.754	0.793074	1.81663e-07	1
0.755	0.792873	1.84822e-07	1
0.756	0.792666	1.88066e-07	1
0.757	0.792454	1.91384e-07	1
0.758	0.792235	2.18532e-07	1
0.759	0.792011	2.20173e-07	1
0.76	0.79178	2.61441e-07	1
0.761	0.791543	2.70029e-07	1
0.762	0.791299	2.64772e-07	1
0.763	0.791049	2.7163e-07	1
0.764	0.790792	2.79133e-07	1
0.765	0.790528	1.88279e-07	1
0.766	0.790257	1.91607e-07	1
0.767	0.789978	2.43023e-07	1
0.768	0.789692	2.45257e-07	1
0.769	0.789399	2.47409e-07	1
0.77	0.789097	2.48772e-07	1
0.771	0.788787	2.49483e-07	1
0.772	0.788469	2.49537e-07	0.999999
0.773	0.788142	2.48923e-07	0.999999
0.774	0.787807	2.47944e-07	0.999999
0.775	0.787462	2.46428e-07	0.999999
0.776	0.787109	2.43613e-07	0.999999
0.777	0.786746	2.40617e-07	0.999999
0.778	0.786373	2.36839e-07	0.999999
0.779	0.785991	2.32293e-07	0.999999
0.78	0.785598	2.34277e-07	0.999999
0.781	0.785195	2.28388e-07	0.999999
0.782	0.784782	2.18702e-07	0.999999
0.783	0.784357	2.10852e-07	0.999999
0.784	0.783922	2.20033e-07	0.999999
0.785	0.783475	1.55653e-07	0.999999
0.786	0.783017	1.37148e-07	0.999999
0.787	0.782547	1.17495e-07	0.999999
0.788	0.782065	1.4448e-07	0.999999
0.789	0.78157	2.51739e-08	0.999998
0.79	0.781063	-2.55416e-09	0.999998
0.791	0.780542	-2.86631e-08	0.999998
0.792	0.780009	-2.91803e-08	0.999998
0.793	0.779461	-1.58599e-08	0.999998
0.794	0.7789	-8.44348e-09	0.999998
0.795	0.778324	-2.0324e-09	0.999998
0.796	0.777734	1.15288e-08	0.999999
0.797	0.777129	-4.35099e-07	0.999999
0.798	0.776509	-4.14591e-07	0.999999
0.799	0.775874	-3.14702e-07	0.999999
0.8	0.775222	-3.00696e-07	0.999999
0.801	0.774554	1.68371e-07	0.999999
0.802	0.77387	1.76431e-07	1
0.803	0.773169	1.60901e-07	0.999999
0.804	0.77245	1.52184e-07	0.999999
0.805	0.771713	1.40344e-07	0.999999
0.806	0.770959	1.24958e-07	1
0.807	0.770186	1.14675e-07	1
0.808	0.769394	-5.88913e-07	0.999999
0.809	0.768583	-6.63642e-07	0.999999
0.81	0.767756	-9.03689e-07	0.999998
0.811	0.766906	-9.5123e-07	0.999998
0.812	0.766035	-9.58522e-07	0.999998
0.813	0.765141	-1.4202e-07	0.999998
0.814	0.764227	-8.57036e-07	0.999999
0.815	0.763293	-1.10193e-06	0.999999
0.816	0.762336	-1.38042e-06	0.999999
0.817	0.761357	-2.08528e-07	0.999999
0.818	0.760354	-2.62365e-07	1
0.819	0.759332	-3.68176e-07	0.999999
0.82	0.758279	-1.87542e-07	1
0.821	0.757205	-2.35056e-07	1
0.822	0.756106	-1.23114e-06	0.999998
0.823	0.754981	-1.57241e-06	1
0.824	0.753831	-2.02797e-06	1
0.825	0.752656	-1.13827e-06	0.999998
0.826	0.751453	-9.33153e-07	0.999999
0.827	0.75022	-2.73264e-07	1
0.828	0.748961	-3.01355e-07	1
0.829	0.747674	-3.09783e-07	1
0.83	0.746358	-3.02415e-07	1
0.831	0.745011	-3.50462e-07	1
0.832	0.743635	-3.16833e-07	1
0.833	0.742228	-3.20206e-07	1
0.834	0.740793	-1.34609e-06	1
0.835	0.739321	-5.98668e-07	1
0.836	0.737821	-2.46615e-07	1
0.837	0.736284	-6.25482e-07	0.999999
0.838	0.734718	-6.46562e-07	1
0.839	0.733116	-7.77687e-07	1
0.84	0.731478	-9.4053e-07	1
0.841	0.729806	-1.03478e-06	1
0.842	0.728099	-1.08643e-06	1
0.843	0.726358	-7.81507e-07	1
0.844	0.724575	-7.57908e-07	1
0.845	0.722758	-1.07649e-07	1
0.846	0.720901	-2.10059e-07	1
0.847	0.719007	-1.94325e-06	1
0.848	0.717071	-5.88874e-09	1
0.849	0.715099	-8.98452e-07	1
0.85	0.71308	-3.18398e-07	1
0.851	0.711025	-1.07476e-06	0.999999
0.852	0.708928	-1.33456e-06	1
0.853	0.706785	-5.78193e-07	0.999998
0.854	0.704599	-1.34327e-06	0.999999
0.855	0.702371	-1.39374e-06	1
0.856	0.700098	-1.42489e-06	1
0.857	0.69778	-1.38631e-06	1
0.858	0.695416	-4.59588e-06	1
0.859	0.693004	-1.50581e-06	1
0.86	0.690546	-1.72045e-06	1
0.861	0.68804	-1.83851e-06	1
0.862	0.685486	-1.278e-06	1
0.863	0.682882	-1.07691e-06	1
0.864	0.680229	-3.32522e-06	1
0.865	0.677525	-1.43373e-06	1
0.866	0.674769	-7.5842e-08	1.00001
0.867	0.671962	-8.49228e-07	1
0.868	0.669101	4.1007e-07	1.00001
0.869	0.666188	-4.79341e-06	1
0.87	0.663221	-7.59758e-06	0.999995
0.871	0.660199	-1.27173e-05	0.999987
0.872	0.657123	-1.55908e-06	1
0.873	0.653991	-5.00459e-06	1
0.874	0.650802	-4.5103e-06	0.999995
0.875	0.647556	-1.29374e-06	1.00001
0.876	0.644252	-6.0763e-06	0.999986
0.877	0.64089	-1.95844e-06	1
0.878	0.63747	-4.6012e-07	1
0.879	0.63399	2.08528e-06	1
0.88	0.63045	1.78459e-06	1
0.881	0.626849	-1.97572e-06	0.999995
0.882	0.623187	-1.26034e-07	1
0.883	0.619464	5.48046e-07	1
0.884	0.615679	-4.42039e-06	0.99999
0.885	0.611831	1.46295e-05	1.00004
0.886	0.607919	-4.90858e-06	0.999994
0.887	0.603945	-4.40937e-06	0.999899
0.888	0.599905	-2.25784e-07	0.999991
0.889	0.595803	7.97554e-07	0.999995
0.89	0.591637	-1.16967e-05	0.999966
0.891	0.587404	-9.99491e-06	0.999991
0.892	0.583106	-7.92206e-06	0.999794
0.893	0.578744	7.48593e-06	1.00006
0.894	0.574312	9.2429e-07	0.999995
0.895	0.569819	-1.22609e-06	0.999985
0.896	0.565261	2.45577e-06	1.00001
0.897	0.560633	5.19531e-07	0.999999
0.898	0.555942	1.32304e-07	1
0.899	0.551183	-1.10035e-06	0.99997
0.9	0.546363	1.19043e-06	1
0.901	0.541475	2.76427e-07	1.00001
0.902	0.536524	4.68463e-06	1.00004
0.903	0.531506	-9.29606e-07	0.999996
0.904	0.526428	-1.82453e-07	1.00001
0.905	0.521283	2.32653e-06	1.00002
0.906	0.51608	-4.03912e-07	1.00007
0.907	0.510817	5.55569e-07	1
0.908	0.505493	8.75316e-08	1
0.909	0.500112	5.48235e-07	0.999993
0.91	0.494675	-2.09728e-06	0.99997
0.911	0.489188	1.43125e-06	1.00003
0.912	0.483648	-6.85349e-07	1.00021
0.913	0.478062	1.94434e-06	1.00004
0.914	0.47243	-1.68778e-07	0.999998
0.915	0.466762	1.8853e-06	1
0.916	0.461048	-3.93269e-06	0.99998
0.917	0.455311	-6.35648e-06	0.999955
0.918	0.449554	-6.06791e-06	0.999899
0.919	0.443784	-5.9398e-06	0.999398
0.92	0.438013	-3.26257e-06	0.261345
0.921	0.432243	-4.68118e-06	0.00828244
0.922	0.426496	-4.22983e-06	0.000109556
0.923	0.420785	-3.65482e-06	-1.40036e-05
0.924	0.41513	-3.17247e-06	-9.52737e-06
0.925	0.409552	-2.75028e-06	-8.91773e-06
0.926	0.404077	-2.41506e-06	-4.21679e-06
0.927	0.398735	-2.09225e-06	-4.12657e-06
0.928	0.393557	-1.86327e-06	-1.84218e-06
0.929	0.388571	-1.52315e-06	-2.96555e-06
0.93	0.383823	-1.42744e-06	-1.45323e-06
0.931	0.379328	-1.19867e-06	-1.5851e-06
0.932	0.375111	-1.12419e-06	-1.14524e-06
0.933	0.371185	-9.1662e-07	-1.18533e-06
0.934	0.367554	-8.96507e-07	-8.23175e-07
0.935	0.364209	-9.76267e-07	-4.14156e-07
0.936	0.361143	-6.87819e-07	-8.49627e-07
0.937	0.35833	-6.62231e-07	-6.18346e-07
0.938	0.355752	-6.38014e-07	-3.56475e-07
0.939	0.353386	-5.45879e-07	-6.77372e-07
0.94	0.351211	-5.18806e-07	-4.80762e-07
0.941	0.349205	-4.82691e-07	-5.16411e-07
0.942	0.347348	-4.52599e-07	-5.08724e-07
0.943	0.345632	-4.34117e-07	-2.69109e-07
0.944	0.344034	-4.02503e-07	-4.02234e-07
0.945	0.342542	-4.23715e-06	-5.75746e-07
0.946	0.341147	-4.13897e-06	-3.89598e-07
0.947	0.33984	-3.56329e-07	-2.54477e-07
0.948	0.338611	-3.32008e-07	-2.91615e-07
0.949	0.337452	-3.14201e-07	-3.76454e-07
0.95	0.336357	-3.00066e-07	-3.18251e-07
0.951	0.335318	-3.28912e-06	-2.73297e-07
0.952	0.334337	-2.72203e-07	-1.62791e-07
0.953	0.333397	-5.35328e-07	-3.76334e-07
0.954	0.332506	-6.08804e-07	-1.78676e-07
0.955	0.331666	-2.42439e-07	-1.72214e-07
0.956	0.330857	-2.31196e-07	-8.5286e-08
0.957	0.330084	-2.27453e-07	-2.37304e-07
0.958	0.329343	-2.19569e-07	-2.7237e-07
0.959	0.328634	-2.11394e-07	-2.38361e-07
0.96	0.327953	-2.04454e-07	-2.46412e-07
0.961	0.3273	-1.96763e-07	-2.12481e-07
0.962	0.326671	-1.91161e-07	-2.73118e-07
0.963	0.326067	-1.84233e-07	-2.42113e-07
0.964	0.325483	-2.56467e-07	-2.19775e-07
0.965	0.324915	-2.57613e-07	-2.56376e-07
0.966	0.324374	-2.75302e-07	-1.83093e-07
0.967	0.323853	-1.63648e-07	-3.5137e-07
0.968	0.323355	-1.59233e-07	-2.5071e-07
0.969	0.322868	-3.85912e-07	-2.98361e-07
0.97	0.322396	-4.52439e-07	-3.13943e-07
0.971	0.321937	-1.35172e-07	-9.80223e-08
0.972	0.321495	-1.32469e-07	-1.78974e-07
0.973	0.321067	-1.26879e-07	-1.60234e-07
0.974	0.320652	-1.21862e-07	-1.61107e-07
0.975	0.32025	-1.16832e-07	-1.59684e-07
0.976	0.31986	-1.11817e-07	-1.5567e-07
0.977	0.319483	-1.06843e-07	-1.52017e-07
0.978	0.319116	-1.02024e-07	-1.58618e-07
0.979	0.318759	-9.75028e-08	-1.76227e-07
0.98	0.318412	-3.74555e-07	-1.06151e-07
0.981	0.318075	-4.53961e-07	-1.42828e-07
0.982	0.317747	-5.5893e-07	-2.36115e-07
0.983	0.317429	-7.20473e-08	-1.65999e-07
0.984	0.317118	-6.64177e-08	-1.66126e-07
0.985	0.316816	-6.09009e-08	-1.66681e-07
0.986	0.316524	-5.47735e-08	-1.657e-07
0.987	0.316238	-4.89097e-08	-1.67892e-07
0.988	0.315959	-4.19731e-08	-1.7642e-07
0.989	0.315687	-3.53292e-08	-1.30032e-07
0.99	0.315422	-2.85179e-08	-1.44953e-07
0.991	0.315164	-2.17696e-08	-1.60888e-07
0.992	0.314912	-1.44708e-08	-1.70603e-07
0.993	0.314667	-6.42837e-09	-7.40318e-08
0.994	0.314428	1.3517e-09	-7.38109e-08
0.995	0.314194	9.1231e-09	-1.31332e-07
0.996	0.313966	1.75889e-08	-1.28828e-07
0.997	0.313744	2.64765e-08	-1.21111e-07
0.998	0.313526	3.54348e-08	-1.44406e-07
0.999	0.313314	4.50466e-08	-1.46134e-07
1	0.313107	5.52115e-08	-1.43795e-07
1.001	0.312904	6.54703e-08	-1.67995e-07
1.002	0.312706	7.70159e-08	-1.3761e-07
1.003	0.312513	8.86167e-08	-1.62647e-07
1.004	0.312324	1.00718e-07	-1.57076e-07
1.005	0.312139	1.14142e-07	-1.26986e-07
1.006	0.311958	1.27625e-07	-1.4044e-07
1.007	0.311782	1.41717e-07	-1.56396e-07
1.008	0.311609	1.57564e-07	-1.4432e-07
1.009	0.31144	1.73466e-07	-1.42396e-07
1.01	0.311274	1.91191e-07	-1.40566e-07
1.011	0.311112	2.09719e-07	-1.36632e-07
1.012	0.310953	-3.78242e-06	-1.31298e-07
1.013	0.310799	2.49081e-07	-1.41319e-07
1.014	0.310647	2.71181e-07	-1.31212e-07
1.015	0.310498	2.9438e-07	-1.3352e-07
1.016	0.310353	3.19297e-07	-1.29718e-07
1.017	0.31021	3.45627e-07	-1.35216e-07
1.018	0.310071	3.7376e-07	-1.40836e-07
1.019	0.309934	4.03814e-07	-1.06091e-07
1.02	0.3098	4.36328e-07	-1.36597e-07
1.021	0.309669	4.70387e-07	-1.58603e-07
1.022	0.30954	5.07845e-07	-1.24434e-07
1.023	0.309413	5.47447e-07	-1.21183e-07
1.024	0.30929	-1.01704e-06	-1.54402e-07
1.025	0.309169	-1.08453e-06	-1.27931e-07
1.026	0.30905	-8.19321e-07	-1.23949e-07
1.027	0.308934	-1.18078e-07	-1.31376e-07
1.028	0.308819	7.92851e-07	-1.03849e-07
1.029	0.308708	8.53671e-07	-1.35442e-07
1.03	0.308598	9.19102e-07	-1.21447e-07
1.031	0.30849	9.88887e-07	-1.49867e-07
1.032	0.308384	1.06662e-06	-1.28452e-07
1.033	0.308281	1.14746e-06	-1.25473e-07
1.034	0.308179	1.23528e-06	-1.4302e-07
1.035	0.308079	1.33356e-06	-1.10838e-07
1.036	0.307981	1.43688e-06	-1.23145e-07
1.037	0.307885	1.54873e-06	-1.2254e-07
1.038	0.30779	1.67132e-06	-1.24458e-07
1.039	0.307698	1.80311e-06	-1.22053e-07
1.04	0.307607	1.94648e-06	-1.22054e-07
1.041	0.307518	2.10293e-06	-1.17199e-07
1.042	0.30743	2.27223e-06	-1.19383e-07
1.043	0.307344	2.45717e-06	-1.26816e-07
1.044	0.307259	2.65832e-06	-1.20881e-07
1.045	0.307176	2.87767e-06	-1.20646e-07
1.046	0.307094	3.11659e-06	-1.57788e-07
1.047	0.307014	3.37944e-06	-1.33239e-07
1.048	0.306935	3.66468e-06	-1.22323e-07
1.049	0.306857	3.97729e-06	-1.12922e-07
1.05	0.306781	4.3195e-06	-1.11429e-07
1.051	0.306707	4.69159e-06	-1.19076e-07
1.052	0.306634	5.10565e-06	-1.13743e-07
1.053	0.306562	5.53905e-06	-1.24859e-07
1.054	0.306491	6.02197e-06	-1.17928e-07
1.055	0.306421	6.5996e-06	-1.16213e-07
1.056	0.306351	6.13465e-06	-9.67068e-08
1.057	0.306284	5.26392e-06	-1.17412e-07
1.058	0.306219	8.53412e-06	-1.14034e-07
1.059	0.306152	9.39774e-06	-1.25871e-07
1.06	0.30609	1.02878e-05	-1.13129e-07
1.061	0.306027	1.12733e-05	-1.17134e-07
1.062	0.305964	4.69716e-06	-1.05279e-07
1.063	0.305904	1.35695e-05	-1.09356e-07
1.064	0.305844	1.4907e-05	-1.16716e-07
1.065	0.305785	1.63924e-05	-1.17203e-07
1.066	0.305727	1.80415e-05	-1.15299e-07
1.067	0.30567	1.92785e-05	-1.14496e-07
1.068	0.305614	2.15266e-05	-1.13952e-07
1.069	0.305559	2.41959e-05	-1.12672e-07
1.07	0.305504	2.6732e-05	-1.14182e-07
1.071	0.305451	2.95648e-05	-1.14278e-07
1.072	0.305398	3.23621e-05	-1.14138e-07
1.073	0.305346	3.55684e-05	-1.13546e-07
1.074	0.305295	4.01141e-05	-1.12862e-07
1.075	0.305245	4.43475e-05	-1.11625e-07
1.076	0.305196	4.90936e-05	-1.10825e-07
1.077	0.305147	5.52393e-05	-1.17414e-07
1.078	0.305099	6.15297e-05	-1.10059e-07
1.079	0.305052	6.79849e-05	-1.20065e-07
1.08	0.305005	6.63483e-05	-1.16106e-07
1.081	0.304959	8.5196e-05	-3.92587e-08
1.082	0.304914	9.3679e-05	1.70525e-08
1.083	0.30487	0.000106381	-1.16657e-07
1.084	0.304826	0.000126529	-2.50926e-07
1.085	0.304783	0.000136314	-2.19776e-07
1.086	0.304741	0.0001453	-6.31241e-08
1.087	0.304699	0.000165241	-5.23212e-08
1.088	0.304658	0.000192278	-1.10629e-07
1.089	0.304617	0.000213874	-1.01737e-07
1.09	0.304577	0.000174992	-3.3419e-07
1.091	0.304538	0.00026391	-1.40533e-07
1.092	0.304499	0.000302658	-1.00479e-07
1.093	0.304461	0.000353487	-1.40859e-07
1.094	0.304423	0.000388479	-1.15347e-07
1.095	0.304386	0.000449692	-1.71638e-07
1.096	0.304349	0.000496722	-1.8216e-07
1.097	0.304313	0.000570181	-8.74231e-08
1.098	0.304278	0.000627994	-1.01096e-07
1.099	0.304242	0.000741755	3.54868e-08
1.1	0.304208	0.000847325	-3.24889e-08
1.101	0.304174	0.00103007	-5.97326e-08
1.102	0.30414	0.00110092	3.60685e-08
1.103	0.304107	0.00123299	-1.01935e-07
1.104	0.304074	0.00141234	-1.34226e-07
1.105	0.304042	0.00154675	-1.20569e-07
1.106	0.30401	0.00183675	-1.06993e-07
1.107	0.303979	0.00211935	-1.18107e-07
1.108	0.303948	0.00245895	-1.53494e-07
1.109	0.303918	0.00274227	-1.05461e-07
1.11	0.303888	0.00311397	-1.02964e-07
1.111	0.303858	0.00362745	-1.1335e-07
1.112	0.303829	0.00416165	-1.09225e-07
1.113	0.3038	0.00478485	-1.01086e-07
1.114	0.303771	0.00554901	-1.52207e-07
1.115	0.303743	0.00640627	-1.11629e-07
1.116	0.303715	0.00740575	-1.44494e-07
1.117	0.303688	0.00855275	-8.91871e-08
1.118	0.303661	0.00983976	-8.68014e-08
1.119	0.303634	0.0114118	-1.07821e-07
1.12	0.303608	0.0133566	-1.14738e-07
1.121	0.303582	0.0153864	-1.02245e-07
1.122	0.303556	0.0184628	-1.18393e-07
1.123	0.303531	0.0220247	-1.12082e-07
1.124	0.303506	0.0265293	-1.12173e-07
1.125	0.303481	0.0334358	-1.15236e-07
1.126	0.303457	0.0432065	-1.3629e-07
1.127	0.303433	0.0886599	-1.49395e-07
1.128	0.303409	0.166422	-1.61555e-07
1.129	0.303385	0.249939	-1.89283e-07
1.13	0.303362	0.333326	-7.61036e-07
1.131	0.303339	0.407504	0.00123501
1.132	0.303317	0.471021	0.999988
1.133	0.303294	0.567108	1
1.134	0.303271	0.651164	1.00001
1.135	0.303251	0.726046	0.999989
1.136	0.303228	0.79718	0.999971
1.137	0.303207	0.864698	0.999986
1.138	0.303186	0.92712	1
1.139	0.303165	0.96263	1
1.14	0.303145	0.973335	0.999983
1.141	0.303124	0.974866	0.999978
1.142	0.303104	0.977948	1.00001
1.143	0.303085	0.980707	1
1.144	0.303065	0.983874	0.999978
1.145	0.303046	0.984181	0.999997
1.146	0.303027	0.985922	1.00002
1.147	0.303008	0.987283	1.00002
1.148	0.302989	0.988383	1.00001
1.149	0.302971	0.988946	0.999985
1.15	0.302953	0.98976	1.00001
1.151	0.302935	0.990461	1
1.152	0.302917	0.991121	1.00002
1.153	0.302899	0.991745	1.00003
1.154	0.302882	0.992307	0.999967
1.155	0.302865	0.99289	0.999979
1.156	0.302848	0.993379	0.999992
1.157	0.302831	0.993563	0.999953
1.158	0.302814	0.993917	1.00001
1.159	0.302798	0.994286	0.999983
1.16	0.302782	0.994619	1
1.161	0.302766	0.99487	1.00002
1.162	0.302751	0.995037	1.00002
1.163	0.302735	0.995124	1
1.164	0.302719	0.995585	0.999996
1.165	0.302704	0.995701	0.999973
1.166	0.302689	0.995981	0.999985
1.167	0.302674	0.996161	1
1.168	0.302659	0.996299	1
1.169	0.302644	0.996462	1.00002
1.17	0.30263	0.996639	1.00004
1.171	0.302615	0.996756	0.999972
1.172	0.302601	0.99695	0.999947
1.173	0.302586	0.996989	1
1.174	0.302572	0.997116	1
1.175	0.302559	0.997219	1.00002
1.176	0.302546	0.997316	1.00001
1.177	0.302532	0.997422	1.00001
1.178	0.302519	0.997578	1.00001
1.179	0.302506	0.997597	1.00001
1.18	0.302492	0.997678	1.00001
1.181	0.30248	0.997755	1.00004
1.182	0.302467	0.997832	1
1.183	0.302454	0.997895	1.00003
1.184	0.302442	0.998112	1.00001
1.185	0.302429	0.998026	1
1.186	0.302417	0.998082	1
1.187	0.302404	0.998135	1
1.188	0.302392	0.998193	1
1.189	0.30238	0.998248	1
1.19	0.302368	0.998256	0.999991
1.191	0.302356	0.998416	1.00001
1.192	0.302344	0.998393	1.00002
1.193	0.302334	0.99844	1.00001
1.194	0.302322	0.998472	1.00001
1.195	0.302311	0.998479	1.00001
1.196	0.3023	0.998576	1.00001
1.197	0.302289	0.998605	1
1.198	0.302278	0.998639	1
1.199	0.302267	0.998646	0.999992
1.2	0.302256	0.998662	0.99999
1.201	0.302245	0.998739	1.00002
1.202	0.302234	0.998731	1.00002
1.203	0.302224	0.998787	1
1.204	0.302214	0.99879	0.999991
1.205	0.302203	0.998815	1
1.206	0.302194	0.998858	1
1.207	0.302184	0.998933	1.00001
1.208	0.302174	0.998889	1.00001
1.209	0.302164	0.998959	1.00001
1.21	0.302154	0.99897	1.00001
1.211	0.302144	0.998981	1
1.212	0.302135	0.999003	1.00001
1.213	0.302125	0.999007	1
1.214	0.302116	0.998921	1.00003
1.215	0.302106	0.998917	0.999978
1.216	0.302097	0.999463	0.999995
1.217	0.302088	0.999083	1
1.218	0.302079	0.999149	0.999985
1.219	0.30207	0.999107	1
1.22	0.302062	0.99913	1.00001
1.221	0.302053	0.999181	1.00001
1.222	0.302044	0.999161	1.00001
1.223	0.302035	0.999187	1
1.224	0.302027	0.999201	1
1.225	0.302018	0.999199	1
1.226	0.30201	0.999318	1.00002
1.227	0.302001	0.999228	0.999996
1.228	0.301993	0.999238	0.999995
1.229	0.301985	0.999241	1.00001
1.23	0.301976	0.999207	0.999989
1.231	0.301968	0.999257	0.999994
1.232	0.30196	0.999294	1
1.233	0.301952	0.999314	1
1.234	0.301944	0.999299	0.999996
1.235	0.301936	0.999325	0.999999
1.236	0.301928	0.999317	1.00002
1.237	0.301921	0.99938	0.999993
1.238	0.301913	0.999348	1.00001
1.239	0.301906	0.999432	1.00002
1.24	0.301898	0.999387	0.999999
1.241	0.301891	0.999444	1.00002
1.242	0.301883	0.999399	1
1.243	0.301876	0.999371	1.00002
1.244	0.301869	0.999391	0.999999
1.245	0.301862	0.999444	1.00001
1.246	0.301854	0.999456	1
1.247	0.301847	0.999459	0.999992
1.248	0.30184	0.999401	0.999995
1.249	0.301834	0.999441	1
1.25	0.301827	0.999413	0.999996
1.251	0.30182	0.999473	1.00001
1.252	0.301813	0.999394	0.999978
1.253	0.301806	0.999453	0.999994
1.254	0.3018	0.999485	1
1.255	0.301793	0.999514	0.999995
1.256	0.301786	0.999516	0.999994
1.257	0.30178	0.999517	0.999998
1.258	0.301773	0.999531	1
1.259	0.301767	0.999482	0.999994
1.26	0.30176	0.999522	1
1.261	0.301754	0.999537	1
1.262	0.301748	0.999523	1
1.263	0.301742	0.999562	1.00001
1.264	0.301735	0.999546	1.00001
1.265	0.301729	0.999547	1.00001
1.266	0.301723	0.999554	1.00003
1.267	0.301717	0.999567	0.999998
1.268	0.301711	0.999574	0.999998
1.269	0.301705	0.999555	0.999997
1.27	0.301699	0.999579	1.00002
1.271	0.301693	0.999411	0.999995
1.272	0.301687	0.999592	1.00002
1.273	0.301682	0.999586	1.00001
1.274	0.301676	0.999586	1
1.275	0.30167	0.999582	0.999999
1.276	0.301664	0.999601	1
1.277	0.301659	0.999605	1
1.278	0.301653	0.999606	1
1.279	0.301648	0.999619	0.999998
1.28	0.301642	0.999589	0.999997
1.281	0.301637	0.999694	1.00002
1.282	0.301631	0.999637	1
1.283	0.301626	0.999656	1
1.284	0.301621	0.999628	0.999994
1.285	0.301615	0.999633	0.999994
1.286	0.30161	0.999582	0.999995
1.287	0.301605	0.999631	0.999999
1.288	0.3016	0.9996	1.00001
1.289	0.301594	0.999628	1.00001
1.29	0.301589	0.999608	1
1.291	0.301584	0.999604	1
1.292	0.301579	0.999533	1
1.293	0.301574	0.999659	1
1.294	0.301569	0.999651	0.999991
1.295	0.301564	0.999668	1
1.296	0.301559	0.999617	0.999979
1.297	0.301554	0.999615	0.999989
1.298	0.30155	0.99961	0.999988
1.299	0.301545	0.999661	0.999999
1.3	0.30154	0.999663	1
