# Supplementary material for: Memristor-based adaptive analog-to-digital conversion for efficient and accurate compute-in-memory
Source: Nat Commun. 2025 Nov 6;16:9749. doi: 10.1038/s41467-025-65233-w (PMC12592462; doi:10.1038/s41467-025-65233-w)
Supplement: Supplementary file 5 — Source Data Fig 3 [file 41467_2025_65233_MOESM5_ESM.xlsx]

## Sheet: 3b
V_set_50uA	I_set_50uA	V_reset_50uA	I_reset_50uA	V_set_100uA	I_set_100uA	V_reset_100uA	I_reset_100uA	V_set_150uA	I_set_150uA	V_reset_150uA	I_reset_150uA	V_set_200uA	I_set_200uA	V_reset_200uA	I_reset_200uA	V_set_250uA	I_set_250uA	V_reset_250uA	I_reset_250uA	V_set_300uA	I_set_300uA	V_reset_300uA	I_reset_300uA	V_set_350uA	I_set_350uA	V_reset_350uA	I_reset_350uA	V_set_400uA	I_set_400uA	V_reset_400uA	I_reset_400uA
0	0.000263191	0	0.000734374	0	0.000299323	0	0.00144097	0	0.000311485	0	0.00222018	0	0.000346534	0	0.00258458	0	0.000301586	0	0.0012774	0	0.000303504	0	0.000516791	0	0.000306588	0	2.09291e-05	0	0.000294717	0	0.000415864
0.015	0.408275	-0.012	1.11314	0.015	0.461111	-0.012	2.04715	0.015	0.505878	-0.012	3.0317	0.015	0.476216	-0.012	3.80875	0.015	0.44575	-0.012	4.48458	0.015	0.441351	-0.012	5.13423	0.015	0.485463	-0.012	5.71707	0.015	0.452397	-0.012	6.25695
0.03	0.816111	-0.024	2.21648	0.03	0.924222	-0.024	4.09629	0.03	1.01082	-0.024	6.06027	0.03	0.952046	-0.024	7.61301	0.03	0.89063	-0.024	8.96435	0.03	0.87883	-0.024	10.2609	0.03	0.99781	-0.024	11.425	0.03	0.902907	-0.024	12.5019
0.045	1.22055	-0.036	3.33734	0.045	1.40024	-0.036	6.15452	0.045	1.52091	-0.036	9.09318	0.045	1.42303	-0.036	11.4221	0.045	1.35682	-0.036	13.4434	0.045	1.32809	-0.036	15.3899	0.045	1.51061	-0.036	17.136	0.045	1.34569	-0.036	18.7513
0.06	1.61614	-0.048	4.46509	0.06	1.86135	-0.048	8.21216	0.06	2.06394	-0.048	12.1384	0.06	1.8971	-0.048	15.2421	0.06	1.83819	-0.048	17.9401	0.06	1.76648	-0.048	20.5316	0.06	2.01233	-0.048	22.8586	0.06	1.81063	-0.048	25.0108
0.075	2.02889	-0.06	5.60853	0.075	2.33494	-0.06	10.2938	0.075	2.59138	-0.06	15.196	0.075	2.43513	-0.06	19.0702	0.075	2.33604	-0.06	22.443	0.075	2.26418	-0.06	25.6816	0.075	2.51337	-0.06	28.5887	0.075	2.24828	-0.06	31.2772
0.09	2.44872	-0.072	6.74529	0.09	2.81446	-0.072	12.3985	0.09	3.13062	-0.072	18.2545	0.09	2.9887	-0.072	22.9134	0.09	2.85161	-0.072	26.9573	0.09	2.73207	-0.072	30.8398	0.09	3.02978	-0.072	34.3277	0.09	2.72024	-0.072	37.5539
0.105	2.83484	-0.084	7.88321	0.105	3.29623	-0.084	14.5036	0.105	3.60459	-0.084	21.3372	0.105	3.53038	-0.084	26.7678	0.105	3.38985	-0.084	31.4822	0.105	3.20191	-0.084	36.0123	0.105	3.50649	-0.084	40.0816	0.105	3.17901	-0.084	43.8397
0.12	3.28824	-0.096	9.04381	0.12	3.74075	-0.096	16.6004	0.12	4.11025	-0.096	24.4075	0.12	4.05586	-0.096	30.6179	0.12	3.9175	-0.096	36.0032	0.12	3.61416	-0.096	41.1693	0.12	4.04496	-0.096	45.8104	0.12	3.63985	-0.096	50.0992
0.135	3.73093	-0.108	10.223	0.135	4.18082	-0.108	18.6996	0.135	4.63828	-0.108	27.5387	0.135	4.62469	-0.108	34.5162	0.135	4.40952	-0.108	40.5653	0.135	4.13896	-0.108	46.3779	0.135	4.5609	-0.108	51.596	0.135	4.16837	-0.108	56.4212
0.15	4.13112	-0.12	11.3936	0.15	4.61155	-0.12	20.8839	0.15	5.21252	-0.12	30.6819	0.15	5.17086	-0.12	38.4326	0.15	4.99719	-0.12	45.1488	0.15	4.59988	-0.12	51.6003	0.15	5.15372	-0.12	57.3993	0.15	4.54255	-0.12	62.7609
0.165	4.52484	-0.132	12.6062	0.165	4.98447	-0.132	23.0521	0.165	5.81458	-0.132	33.8283	0.165	5.70997	-0.132	42.3401	0.165	5.40233	-0.132	49.7428	0.165	5.06354	-0.132	56.843	0.165	5.68825	-0.132	63.2177	0.165	5.0265	-0.132	69.1154
0.18	4.94328	-0.144	13.8165	0.18	5.52455	-0.144	25.225	0.18	6.36119	-0.144	37.0004	0.18	6.28908	-0.144	46.294	0.18	5.73886	-0.144	54.3601	0.18	5.54307	-0.144	62.1055	0.18	6.418	-0.144	69.0608	0.18	5.48803	-0.144	75.4921
0.195	5.42293	-0.156	15.0668	0.195	5.96326	-0.156	27.4291	0.195	6.98209	-0.156	40.1761	0.195	6.99339	-0.156	50.2718	0.195	6.24306	-0.156	58.9972	0.195	6.03435	-0.156	67.3772	0.195	7.04758	-0.156	74.9088	0.195	5.91296	-0.156	81.8731
0.21	5.82012	-0.168	16.2842	0.21	6.58803	-0.168	29.7233	0.21	7.45196	-0.168	43.41	0.21	7.4477	-0.168	54.2936	0.21	6.82946	-0.168	63.6619	0.21	6.69376	-0.168	72.6853	0.21	7.7381	-0.168	80.7887	0.21	6.52004	-0.168	88.2896
0.225	6.18351	-0.18	17.527	0.225	7.07273	-0.18	31.9726	0.225	7.93501	-0.18	46.6398	0.225	7.93687	-0.18	58.3266	0.225	7.41107	-0.18	68.3547	0.225	7.35689	-0.18	78.0126	0.225	8.22786	-0.18	86.6918	0.225	7.08455	-0.18	94.7268
0.24	6.71849	-0.192	18.7792	0.24	7.6795	-0.192	34.2726	0.24	8.58483	-0.192	49.912	0.24	8.49763	-0.192	62.3372	0.24	7.89504	-0.192	73.0565	0.24	8.13384	-0.192	83.3591	0.24	8.56975	-0.192	92.6185	0.24	7.51594	-0.192	101.191
0.255	7.24147	-0.204	20.0329	0.255	8.20354	-0.204	36.5454	0.255	9.28805	-0.204	53.2221	0.255	9.0535	-0.204	66.4306	0.255	8.50984	-0.204	77.7946	0.255	8.62388	-0.204	88.7358	0.255	9.18357	-0.204	98.5679	0.255	8.04903	-0.204	107.673
0.27	7.75634	-0.216	21.2454	0.27	8.52752	-0.216	38.8274	0.27	9.81597	-0.216	56.5812	0.27	9.94869	-0.216	70.51	0.27	9.1325	-0.216	82.5594	0.27	9.15705	-0.216	94.1203	0.27	9.73716	-0.216	104.536	0.27	8.44578	-0.216	114.18
0.285	8.4933	-0.228	22.4717	0.285	9.16584	-0.228	41.135	0.285	10.4286	-0.228	59.9072	0.285	10.5428	-0.228	74.6104	0.285	9.80381	-0.228	87.3336	0.285	9.65095	-0.228	99.5386	0.285	10.4319	-0.228	110.493	0.285	9.13585	-0.228	120.69
0.3	9.1679	-0.24	23.7024	0.3	9.54027	-0.24	43.3945	0.3	10.8927	-0.24	63.2943	0.3	11.0177	-0.24	78.806	0.3	10.7212	-0.24	92.1344	0.3	10.3978	-0.24	104.945	0.3	11.3704	-0.24	116.494	0.3	10.0011	-0.24	127.24
0.315	9.40842	-0.252	24.8379	0.315	10.261	-0.252	45.6966	0.315	12.0173	-0.252	66.6602	0.315	11.544	-0.252	82.9375	0.315	11.1706	-0.252	96.9623	0.315	10.8537	-0.252	110.385	0.315	12.0133	-0.252	122.526	0.315	10.5649	-0.252	133.83
0.33	10.343	-0.264	25.9011	0.33	11.1222	-0.264	47.8677	0.33	12.4611	-0.264	70.0822	0.33	12.2314	-0.264	87.1114	0.33	11.6088	-0.264	101.805	0.33	11.7026	-0.264	115.861	0.33	12.9681	-0.264	128.597	0.33	11.0639	-0.264	140.395
0.345	10.8802	-0.276	27.4412	0.345	11.2955	-0.276	50.2122	0.345	13.513	-0.276	73.4859	0.345	12.7568	-0.276	91.2851	0.345	12.3109	-0.276	106.623	0.345	12.8832	-0.276	121.339	0.345	13.7874	-0.276	134.661	0.345	11.8276	-0.276	147.028
0.36	11.7369	-0.288	28.7479	0.36	12.2091	-0.288	52.8552	0.36	14.6532	-0.288	76.9858	0.36	13.9911	-0.288	95.4692	0.36	13.253	-0.288	111.534	0.36	13.7039	-0.288	126.866	0.36	14.7216	-0.288	140.755	0.36	12.7141	-0.288	153.685
0.375	12.6503	-0.3	29.8679	0.375	13.1641	-0.3	55.1304	0.375	15.4792	-0.3	80.4677	0.375	15.0778	-0.3	99.7561	0.375	14.2957	-0.3	116.41	0.375	15.0399	-0.3	132.429	0.375	15.698	-0.3	146.873	0.375	13.3264	-0.3	160.379
0.39	13.3725	-0.312	30.8159	0.39	14.457	-0.312	57.4223	0.39	16.8082	-0.312	83.835	0.39	16.5583	-0.312	104.001	0.39	15.6549	-0.312	121.361	0.39	16.0883	-0.312	138.023	0.39	16.2288	-0.312	153.006	0.39	14.2347	-0.312	167.089
0.405	14.3908	-0.324	32.1205	0.405	15.5035	-0.324	60.0229	0.405	17.7611	-0.324	87.1281	0.405	16.7349	-0.324	108.225	0.405	16.8569	-0.324	126.311	0.405	16.5908	-0.324	143.592	0.405	16.4962	-0.324	159.224	0.405	15.3896	-0.324	173.706
0.42	15.2329	-0.336	33.3719	0.42	16.7525	-0.336	62.9637	0.42	19.3444	-0.336	90.7048	0.42	17.8905	-0.336	112.575	0.42	18.0426	-0.336	131.257	0.42	18.1978	-0.336	149.264	0.42	16.8262	-0.336	165.432	0.42	16.915	-0.336	180.493
0.435	16.1341	-0.348	34.1781	0.435	19.6191	-0.348	65.3776	0.435	21.192	-0.348	94.0729	0.435	21.001	-0.348	116.903	0.435	19.4099	-0.348	136.281	0.435	20.064	-0.348	154.946	0.435	18.1666	-0.348	171.661	0.435	18.2821	-0.348	187.248
0.45	17.3318	-0.36	35.4441	0.45	21.8764	-0.36	67.9747	0.45	24.4515	-0.36	97.5532	0.45	22.767	-0.36	121.262	0.45	21.2498	-0.36	141.322	0.45	21.7035	-0.36	160.658	0.45	19.7511	-0.36	177.913	0.45	20.342	-0.36	194.093
0.465	18.1675	-0.372	36.6908	0.465	24.6709	-0.372	69.9007	0.465	27.7698	-0.372	100.987	0.465	25.1384	-0.372	125.543	0.465	23.5791	-0.372	146.34	0.465	22.7284	-0.372	166.365	0.465	21.8919	-0.372	184.19	0.465	22.4663	-0.372	200.924
0.48	18.7388	-0.384	37.263	0.48	26.9698	-0.384	71.884	0.48	30.3037	-0.384	104.754	0.48	27.5404	-0.384	130.025	0.48	27.0094	-0.384	151.447	0.48	25.7514	-0.384	172.065	0.48	24.2938	-0.384	190.496	0.48	23.3108	-0.384	207.79
0.495	19.4775	-0.396	38.5057	0.495	30.3082	-0.396	73.8627	0.495	34.9375	-0.396	108.183	0.495	31.388	-0.396	134.455	0.495	31.4777	-0.396	156.657	0.495	28.1514	-0.396	177.895	0.495	27.1689	-0.396	196.897	0.495	26.0478	-0.396	214.665
0.51	20.4782	-0.408	39.0143	0.51	32.4312	-0.408	75.7197	0.51	41.0151	-0.408	111.326	0.51	35.3202	-0.408	138.942	0.51	34.6727	-0.408	161.687	0.51	34.1389	-0.408	183.844	0.51	31.9793	-0.408	203.29	0.51	30.644	-0.408	221.623
0.525	21.3682	-0.42	40.6488	0.525	34.7965	-0.42	77.873	0.525	47.5797	-0.42	114.489	0.525	42.9267	-0.42	143.629	0.525	38.8683	-0.42	166.879	0.525	37.3691	-0.42	189.601	0.525	36.1471	-0.42	209.696	0.525	35.8271	-0.42	228.638
0.54	22.0148	-0.432	42.216	0.54	37.5044	-0.432	79.641	0.54	52.9499	-0.432	117.766	0.54	48.1947	-0.432	147.739	0.54	46.5266	-0.432	171.827	0.54	47.4819	-0.432	195.673	0.54	39.1496	-0.432	216.134	0.54	42.8498	-0.432	235.631
0.555	22.7911	-0.444	43.0056	0.555	40.126	-0.444	82.2942	0.555	56.8907	-0.444	121.045	0.555	52.4175	-0.444	152.296	0.555	50.9075	-0.444	177.139	0.555	54.4726	-0.444	201.608	0.555	45.0638	-0.444	222.325	0.555	48.1362	-0.444	242.762
0.57	23.9632	-0.456	44.2721	0.57	45.1096	-0.456	83.7492	0.57	60.9073	-0.456	124.822	0.57	58.274	-0.456	156.718	0.57	56.8054	-0.456	182.39	0.57	62.1762	-0.456	207.263	0.57	52.4814	-0.456	229.028	0.57	57.1096	-0.456	249.995
0.585	25.0416	-0.468	44.4241	0.585	51.4563	-0.468	84.9397	0.585	67.8917	-0.468	127.981	0.585	68.7073	-0.468	160.881	0.585	66.9611	-0.468	187.713	0.585	75.2186	-0.468	213.385	0.585	63.7821	-0.468	235.551	0.585	71.7031	-0.468	257.025
0.6	25.1364	-0.48	45.4481	0.6	54.1555	-0.48	87.8336	0.6	76.5881	-0.48	129.806	0.6	79.078	-0.48	164.742	0.6	75.2878	-0.48	192.875	0.6	82.7548	-0.48	219.212	0.6	71.6879	-0.48	242.158	0.6	85.413	-0.48	264.341
0.615	26.3178	-0.492	46.0553	0.615	57.2554	-0.492	89.2478	0.615	84.4554	-0.492	133.291	0.615	90.1388	-0.492	168.042	0.615	88.6144	-0.492	197.468	0.615	93.409	-0.492	224.97	0.615	88.4452	-0.492	248.721	0.615	98.137	-0.492	271.524
0.63	28.1363	-0.504	47.4132	0.63	62.2311	-0.504	90.245	0.63	93.3262	-0.504	134.899	0.63	109.37	-0.504	171.568	0.63	106.652	-0.504	202.542	0.63	109.551	-0.504	230.991	0.63	109.927	-0.504	255.253	0.63	110.641	-0.504	278.773
0.645	29.0675	-0.516	47.5407	0.645	66.842	-0.516	90.9959	0.645	102.156	-0.516	137.745	0.645	121.169	-0.516	174.854	0.645	131.831	-0.516	207.656	0.645	126.976	-0.516	237.254	0.645	135.447	-0.516	262.246	0.645	125.066	-0.516	285.946
0.66	31.1041	-0.528	48.382	0.66	70.0364	-0.528	90.5111	0.66	110.075	-0.528	139.209	0.66	134.65	-0.528	177.605	0.66	149.56	-0.528	211.738	0.66	148.421	-0.528	243.5	0.66	168.406	-0.528	269.364	0.66	151.497	-0.528	293.587
0.675	34.0365	-0.54	48.5204	0.675	79.6327	-0.54	90.8228	0.675	117.822	-0.54	139.779	0.675	140.128	-0.54	179.468	0.675	164.899	-0.54	215.365	0.675	171.306	-0.54	249.076	0.675	197.263	-0.54	276.678	0.675	187.663	-0.54	301.046
0.69	36.2318	-0.552	50.2621	0.69	83.649	-0.552	91.6299	0.69	120.426	-0.552	141.009	0.69	147.488	-0.552	181.589	0.69	178.883	-0.552	219.186	0.69	184.18	-0.552	254.475	0.69	223.113	-0.552	283.385	0.69	218.649	-0.552	308.81
0.705	38.3662	-0.564	50.3271	0.705	87.3101	-0.564	92.1829	0.705	129.96	-0.564	142.563	0.705	156.229	-0.564	182.886	0.705	192.468	-0.564	222.177	0.705	199.802	-0.564	258.976	0.705	245.885	-0.564	289.943	0.705	254.301	-0.564	316.538
0.72	40.2615	-0.576	51.276	0.72	89.717	-0.576	92.383	0.72	133.404	-0.576	142.572	0.72	162.521	-0.576	185.034	0.72	200.008	-0.576	224.594	0.72	205.183	-0.576	263.339	0.72	269.506	-0.576	296.462	0.72	286.801	-0.576	323.936
0.735	41.4789	-0.588	52.0295	0.735	92.3167	-0.588	93.798	0.735	138.164	-0.588	144.218	0.735	168.947	-0.588	186.567	0.735	207.863	-0.588	225.444	0.735	231.268	-0.588	266.365	0.735	283.764	-0.588	302.66	0.735	318.039	-0.588	331.839
0.75	43.3193	-0.6	51.1026	0.75	94.4819	-0.6	95.044	0.75	140.742	-0.6	145.821	0.75	171.66	-0.6	186.371	0.75	213.332	-0.6	227.228	0.75	253.928	-0.6	268.837	0.75	299.915	-0.6	307.738	0.75	333.601	-0.6	338.337
0.765	44.6617	-0.612	51.6024	0.765	95.2843	-0.612	95.305	0.765	143.617	-0.612	144.711	0.765	180.23	-0.612	186.693	0.765	218.073	-0.612	227.898	0.765	259.86	-0.612	270.608	0.765	309.889	-0.612	312.7	0.765	352.971	-0.612	345.67
0.78	44.7583	-0.624	52.1677	0.78	95.5584	-0.624	95.4898	0.78	145.95	-0.624	145.954	0.78	186.914	-0.624	185.751	0.78	224.798	-0.624	227.886	0.78	265.499	-0.624	272.363	0.78	313.43	-0.624	316.105	0.78	353.548	-0.624	351.473
0.795	46.4586	-0.636	52.5103	0.795	95.7511	-0.636	95.357	0.795	147.409	-0.636	146.365	0.795	188.745	-0.636	184.575	0.795	227.007	-0.636	227.058	0.795	271.377	-0.636	273.022	0.795	319.84	-0.636	318.501	0.795	357.655	-0.636	356.329
0.81	46.7127	-0.648	52.8665	0.81	95.6762	-0.648	97.4529	0.81	147.424	-0.648	146.417	0.81	190.763	-0.648	185	0.81	233.617	-0.648	226.593	0.81	279.944	-0.648	273.219	0.81	319.785	-0.648	318.888	0.81	361.637	-0.648	360.687
0.825	47.1445	-0.66	53.6429	0.825	96.6381	-0.66	96.9792	0.825	148.711	-0.66	147.103	0.825	192.678	-0.66	184.119	0.825	236.005	-0.66	226.532	0.825	282.721	-0.66	271.736	0.825	323.284	-0.66	319.187	0.825	365.361	-0.66	363.481
0.84	47.4243	-0.672	55.0356	0.84	97.0212	-0.672	96.1183	0.84	148.716	-0.672	147.09	0.84	194.6	-0.672	185.22	0.84	243.007	-0.672	226.147	0.84	285.662	-0.672	269.631	0.84	326.753	-0.672	318.407	0.84	373.027	-0.672	364.609
0.855	47.8103	-0.684	55.1345	0.855	98.59	-0.684	96.8918	0.855	148.722	-0.684	148.082	0.855	194.608	-0.684	186.186	0.855	243.02	-0.684	225.706	0.855	288.583	-0.684	267.828	0.855	343.513	-0.684	316	0.855	376.851	-0.684	364.55
0.87	48.0448	-0.696	56.0838	0.87	99.1903	-0.696	97.1869	0.87	148.735	-0.696	149.188	0.87	198.265	-0.696	186.68	0.87	245.372	-0.696	225.731	0.87	291.39	-0.696	264.409	0.87	343.635	-0.696	313.805	0.87	380.784	-0.696	361.843
0.885	48.106	-0.708	56.9048	0.885	99.1615	-0.708	97.5762	0.885	148.744	-0.708	149.458	0.885	200.061	-0.708	187.212	0.885	247.734	-0.708	225.484	0.885	294.264	-0.708	262.656	0.885	343.525	-0.708	310.068	0.885	388.517	-0.708	359.122
0.9	49.1552	-0.72	59.152	0.9	100.002	-0.72	98.5713	0.9	148.749	-0.72	150.912	0.9	200.062	-0.72	188.148	0.9	247.691	-0.72	226.293	0.9	297.145	-0.72	261.448	0.9	343.621	-0.72	305.214	0.9	392.258	-0.72	353.862
0.915	49.1599	-0.732	59.9256	0.915	100.002	-0.732	99.3959	0.915	148.755	-0.732	151.754	0.915	200.061	-0.732	189.099	0.915	247.695	-0.732	226.82	0.915	300.032	-0.732	260.687	0.915	346.824	-0.732	302.15	0.915	392.284	-0.732	348.534
0.93	49.1776	-0.744	60.2888	0.93	100.002	-0.744	100.538	0.93	148.762	-0.744	153.284	0.93	200.062	-0.744	189.458	0.93	247.741	-0.744	226.512	0.93	300.032	-0.744	260.633	0.93	346.907	-0.744	300.021	0.93	392.331	-0.744	345.688
0.945	49.1914	-0.756	60.4032	0.945	100.002	-0.756	100.028	0.945	148.772	-0.756	155.048	0.945	200.061	-0.756	190.95	0.945	247.755	-0.756	227.754	0.945	300.031	-0.756	260.804	0.945	350.057	-0.756	299.546	0.945	392.338	-0.756	343.361
0.96	49.1789	-0.768	60.3793	0.96	100.002	-0.768	101.056	0.96	148.779	-0.768	156.084	0.96	200.061	-0.768	191.649	0.96	250.058	-0.768	227.908	0.96	300.031	-0.768	261.084	0.96	350.057	-0.768	298.627	0.96	392.337	-0.768	340.068
0.975	49.1779	-0.78	62.2318	0.975	100.002	-0.78	100.565	0.975	148.915	-0.78	157.686	0.975	200.061	-0.78	193.283	0.975	250.058	-0.78	228.743	0.975	300.032	-0.78	261.604	0.975	350.057	-0.78	298.683	0.975	392.349	-0.78	338.708
0.99	49.1954	-0.792	63.9205	0.99	100.002	-0.792	101.921	0.99	150.079	-0.792	159.324	0.99	200.061	-0.792	193.619	0.99	250.058	-0.792	229.546	0.99	300.031	-0.792	261.622	0.99	350.057	-0.792	298.546	0.99	392.395	-0.792	334.255
1.005	49.2027	-0.804	63.7948	1.005	100.002	-0.804	102.726	1.005	150.079	-0.804	160.729	1.005	200.061	-0.804	196.102	1.005	250.058	-0.804	230.136	1.005	300.031	-0.804	261.175	1.005	350.057	-0.804	298.013	1.005	396.204	-0.804	331.534
1.02	49.2303	-0.816	63.4418	1.02	100.002	-0.816	101.749	1.02	150.078	-0.816	163.606	1.02	200.061	-0.816	198.593	1.02	250.058	-0.816	231.441	1.02	300.031	-0.816	261.93	1.02	350.057	-0.816	296.83	1.02	396.175	-0.816	329.54
1.035	49.5984	-0.828	64.3013	1.035	100.002	-0.828	103.069	1.035	150.078	-0.828	165.965	1.035	200.061	-0.828	201.17	1.035	250.059	-0.828	232.041	1.035	300.031	-0.828	264.083	1.035	350.057	-0.828	297.043	1.035	396.135	-0.828	327.775
1.05	50.0075	-0.84	65.1806	1.05	100.002	-0.84	104.043	1.05	150.079	-0.84	167.785	1.05	200.061	-0.84	202.6	1.05	250.058	-0.84	234.333	1.05	300.031	-0.84	263.244	1.05	350.057	-0.84	295.666	1.05	396.145	-0.84	324.833
1.065	50.0075	-0.852	66.3242	1.065	100.002	-0.852	103.463	1.065	150.078	-0.852	168.106	1.065	200.061	-0.852	205.253	1.065	250.058	-0.852	235.278	1.065	300.031	-0.852	260.184	1.065	350.057	-0.852	294.742	1.065	396.136	-0.852	322.449
1.08	50.0075	-0.864	67.6487	1.08	100.002	-0.864	103.359	1.08	150.079	-0.864	167.852	1.08	200.061	-0.864	205.213	1.08	250.058	-0.864	237.702	1.08	300.031	-0.864	261.246	1.08	350.057	-0.864	292.922	1.08	396.14	-0.864	319.223
1.095	50.0075	-0.876	67.884	1.095	100.002	-0.876	104.701	1.095	150.078	-0.876	169.292	1.095	200.061	-0.876	206.911	1.095	250.058	-0.876	236.399	1.095	300.031	-0.876	261.781	1.095	350.057	-0.876	290.998	1.095	396.14	-0.876	314.033
1.11	50.0075	-0.888	68.5078	1.11	100.002	-0.888	105.342	1.11	150.078	-0.888	170.618	1.11	200.061	-0.888	209.41	1.11	250.058	-0.888	236.796	1.11	300.031	-0.888	260.32	1.11	350.057	-0.888	287.479	1.11	396.124	-0.888	310.313
1.125	50.0075	-0.9	69.4574	1.125	100.002	-0.9	107.18	1.125	150.078	-0.9	175.03	1.125	200.061	-0.9	211.194	1.125	250.058	-0.9	235.276	1.125	300.031	-0.9	258.015	1.125	350.057	-0.9	284.77	1.125	400.044	-0.9	303.451
1.14	50.0075	-0.912	69.2271	1.14	100.002	-0.912	106.827	1.14	150.078	-0.912	177.623	1.14	200.061	-0.912	212.189	1.14	250.058	-0.912	233.645	1.14	300.031	-0.912	257.473	1.14	350.057	-0.912	278.991	1.14	400.044	-0.912	298.024
1.14	50.0074	-0.924	68.7324	1.14	100.002	-0.924	107.664	1.14	150.077	-0.924	177.232	1.14	200.06	-0.924	211.261	1.14	250.057	-0.924	232.139	1.14	300.031	-0.924	255.938	1.14	350.056	-0.924	273.413	1.14	400.044	-0.924	291.03
1.125	50.0074	-0.936	70.1509	1.125	100.002	-0.936	108.505	1.125	150.078	-0.936	176.596	1.125	200.06	-0.936	207.162	1.125	250.057	-0.936	229.63	1.125	300.031	-0.936	252.529	1.125	350.056	-0.936	267.021	1.125	400.044	-0.936	281.645
1.11	50.0074	-0.948	71.6064	1.11	100.002	-0.948	107.326	1.11	150.078	-0.948	178.035	1.11	200.06	-0.948	201.876	1.11	250.057	-0.948	222.606	1.11	300.03	-0.948	244.575	1.11	350.056	-0.948	255.192	1.11	400.044	-0.948	271.832
1.095	50.0074	-0.96	72.4873	1.095	100.002	-0.96	107.799	1.095	150.078	-0.96	174.68	1.095	200.06	-0.96	194.875	1.095	250.057	-0.96	215.647	1.095	300.03	-0.96	238.385	1.095	350.056	-0.96	246.633	1.095	400.044	-0.96	262.575
1.08	50.0074	-0.972	71.4368	1.08	100.002	-0.972	102.998	1.08	150.078	-0.972	169.349	1.08	200.06	-0.972	191.504	1.08	250.057	-0.972	206.119	1.08	300.03	-0.972	229.104	1.08	350.056	-0.972	236.243	1.08	400.044	-0.972	250.569
1.065	50.0074	-0.984	73.2334	1.065	100.002	-0.984	103.812	1.065	150.078	-0.984	165.13	1.065	200.06	-0.984	187.254	1.065	250.057	-0.984	203.751	1.065	300.03	-0.984	213.722	1.065	350.056	-0.984	230.498	1.065	400.044	-0.984	231.712
1.05	50.0074	-0.996	71.4116	1.05	100.002	-0.996	105.236	1.05	150.077	-0.996	161.037	1.05	200.06	-0.996	174.609	1.05	250.057	-0.996	192.886	1.05	300.03	-0.996	204.033	1.05	350.056	-0.996	210.438	1.05	400.044	-0.996	211.043
1.035	50.0075	-1.008	71.1007	1.035	100.002	-1.008	100.698	1.035	150.077	-1.008	145.232	1.035	200.06	-1.008	165.372	1.035	250.057	-1.008	176.683	1.035	300.03	-1.008	190.606	1.035	350.056	-1.008	200.588	1.035	400.044	-1.008	189.092
1.02	50.0074	-1.02	70.1515	1.02	100.002	-1.02	99.8422	1.02	150.077	-1.02	134.972	1.02	200.06	-1.02	158.689	1.02	250.057	-1.02	165.186	1.02	300.03	-1.02	167.418	1.02	350.056	-1.02	180.537	1.02	400.043	-1.02	170.844
1.005	50.0074	-1.032	70.3921	1.005	100.002	-1.032	94.8284	1.005	150.077	-1.032	127.49	1.005	200.06	-1.032	143.528	1.005	250.057	-1.032	151.582	1.005	300.03	-1.032	151.164	1.005	350.056	-1.032	162.873	1.005	400.044	-1.032	155.397
0.99	50.0074	-1.044	71.3249	0.99	100.002	-1.044	88.3957	0.99	150.078	-1.044	117.091	0.99	200.06	-1.044	126.851	0.99	250.057	-1.044	136.075	0.99	300.03	-1.044	137.775	0.99	350.056	-1.044	141.897	0.99	400.044	-1.044	130.261
0.975	50.0074	-1.056	71.3406	0.975	100.002	-1.056	88.2718	0.975	150.077	-1.056	105.893	0.975	200.06	-1.056	109.574	0.975	250.057	-1.056	112.76	0.975	300.03	-1.056	115.658	0.975	350.056	-1.056	122.097	0.975	400.043	-1.056	117.374
0.96	50.0074	-1.068	71.3412	0.96	100.002	-1.068	85.2154	0.96	150.077	-1.068	97.3494	0.96	200.06	-1.068	103.202	0.96	250.057	-1.068	103.195	0.96	300.03	-1.068	96.6263	0.96	350.056	-1.068	103.105	0.96	400.043	-1.068	103.076
0.945	50.0074	-1.08	70.7298	0.945	100.002	-1.08	84.6247	0.945	150.077	-1.08	88.8832	0.945	200.06	-1.08	96.4361	0.945	250.057	-1.08	87.2944	0.945	300.03	-1.08	86.7621	0.945	350.056	-1.08	93.0662	0.945	400.044	-1.08	92.0987
0.93	50.0074	-1.092	67.6755	0.93	100.002	-1.092	82.05	0.93	150.078	-1.092	83.5993	0.93	200.06	-1.092	87.8315	0.93	250.057	-1.092	85.1614	0.93	300.03	-1.092	80.7368	0.93	350.056	-1.092	86.1334	0.93	400.044	-1.092	87.7055
0.915	50.0074	-1.104	68.1793	0.915	100.002	-1.104	80.2101	0.915	150.077	-1.104	79.6257	0.915	200.06	-1.104	84.5819	0.915	250.057	-1.104	77.3251	0.915	300.03	-1.104	72.8099	0.915	350.055	-1.104	76.9454	0.915	400.044	-1.104	80.8083
0.9	50.0074	-1.116	68.9309	0.9	100.002	-1.116	80.3229	0.9	150.078	-1.116	77.7134	0.9	200.06	-1.116	79.1464	0.9	250.057	-1.116	71.0543	0.9	300.03	-1.116	71.4187	0.9	350.056	-1.116	72.8201	0.9	400.043	-1.116	75.8719
0.885	50.0074	-1.128	69.6331	0.885	100.002	-1.128	79.8147	0.885	150.077	-1.128	76.3302	0.885	200.06	-1.128	75.2858	0.885	250.057	-1.128	69.3581	0.885	300.03	-1.128	68.9146	0.885	350.056	-1.128	70.959	0.885	400.043	-1.128	72.4603
0.87	50.0074	-1.14	70.6967	0.87	100.002	-1.14	82.2958	0.87	150.077	-1.14	76.9846	0.87	200.06	-1.14	71.2733	0.87	250.057	-1.14	67.5522	0.87	300.03	-1.14	66.3267	0.87	350.056	-1.14	68.577	0.87	400.043	-1.14	72.7659
0.855	50.0074	-1.152	73.5151	0.855	100.002	-1.152	80.2648	0.855	150.077	-1.152	76.0116	0.855	200.06	-1.152	72.1216	0.855	250.057	-1.152	63.7662	0.855	300.03	-1.152	65.1934	0.855	350.056	-1.152	64.5168	0.855	400.043	-1.152	69.8806
0.84	50.0074	-1.164	73.1088	0.84	100.002	-1.164	81.4484	0.84	150.077	-1.164	75.7452	0.84	200.06	-1.164	72.0715	0.84	250.057	-1.164	66.0265	0.84	300.03	-1.164	64.6874	0.84	350.056	-1.164	64.2626	0.84	400.044	-1.164	69.3568
0.825	50.0074	-1.176	73.007	0.825	100.002	-1.176	82.2719	0.825	150.077	-1.176	75.3586	0.825	200.06	-1.176	71.2417	0.825	250.057	-1.176	67.9353	0.825	300.03	-1.176	65.5579	0.825	350.056	-1.176	65.0837	0.825	400.044	-1.176	70.9172
0.81	50.0074	-1.188	74.3377	0.81	100.002	-1.188	81.9592	0.81	150.078	-1.188	76.5518	0.81	200.06	-1.188	73.0134	0.81	250.057	-1.188	67.7363	0.81	300.03	-1.188	64.1714	0.81	350.056	-1.188	65.7429	0.81	400.043	-1.188	71.3468
0.795	50.0074	-1.2	75.6337	0.795	100.002	-1.2	81.8102	0.795	150.077	-1.2	76.9844	0.795	200.06	-1.2	72.8001	0.795	250.057	-1.2	66.6804	0.795	300.03	-1.2	65.9132	0.795	350.056	-1.2	64.63	0.795	400.043	-1.2	74.2107
0.78	50.0074	-1.2	75.0675	0.78	100.002	-1.2	82.4606	0.78	150.077	-1.2	77.2101	0.78	200.06	-1.2	71.7566	0.78	250.057	-1.2	66.6104	0.78	300.03	-1.2	64.6533	0.78	350.056	-1.2	64.6317	0.78	400.043	-1.2	72.3904
0.765	50.0074	-1.188	73.9513	0.765	100.002	-1.188	79.7498	0.765	150.077	-1.188	74.9513	0.765	200.06	-1.188	70.0343	0.765	250.057	-1.188	64.1778	0.765	300.03	-1.188	61.6241	0.765	350.055	-1.188	62.6374	0.765	400.043	-1.188	70.0148
0.75	50.0074	-1.176	71.6512	0.75	100.002	-1.176	76.6493	0.75	150.077	-1.176	74.1456	0.75	200.06	-1.176	67.4054	0.75	250.057	-1.176	62.156	0.75	300.03	-1.176	59.6521	0.75	350.056	-1.176	60.121	0.75	400.043	-1.176	68.6363
0.735	50.0074	-1.164	70.0025	0.735	100.002	-1.164	73.8666	0.735	150.077	-1.164	72.4487	0.735	200.06	-1.164	67.2674	0.735	250.057	-1.164	61.3482	0.735	300.03	-1.164	58.0941	0.735	350.055	-1.164	57.5881	0.735	400.033	-1.164	67.3538
0.72	50.0074	-1.152	68.2016	0.72	100.002	-1.152	72.728	0.72	150.077	-1.152	70.7564	0.72	200.06	-1.152	65.5335	0.72	250.057	-1.152	59.6201	0.72	300.03	-1.152	56.2663	0.72	350.055	-1.152	55.8081	0.72	399.825	-1.152	65.6645
0.705	50.0074	-1.14	66.9021	0.705	100.002	-1.14	71.0901	0.705	150.077	-1.14	68.7634	0.705	200.06	-1.14	63.339	0.705	250.057	-1.14	58.1876	0.705	300.03	-1.14	54.8878	0.705	350.055	-1.14	55.2332	0.705	398.793	-1.14	64.247
0.69	49.9912	-1.128	64.9803	0.69	100.002	-1.128	68.9218	0.69	150.077	-1.128	67.3582	0.69	200.06	-1.128	61.1755	0.69	250.057	-1.128	56.3762	0.69	300.03	-1.128	52.9144	0.69	349.965	-1.128	53.7806	0.69	395.414	-1.128	62.9357
0.675	49.8876	-1.116	63.0988	0.675	100.002	-1.116	67.3896	0.675	150.077	-1.116	66.0081	0.675	200.06	-1.116	59.8597	0.675	250.026	-1.116	55.4691	0.675	300.03	-1.116	52.0555	0.675	348.944	-1.116	52.4427	0.675	388.629	-1.116	61.7031
0.66	49.8334	-1.104	61.6389	0.66	100.002	-1.104	65.9666	0.66	150.077	-1.104	64.7831	0.66	200.059	-1.104	58.3328	0.66	249.947	-1.104	54.1156	0.66	299.837	-1.104	51.4041	0.66	345.86	-1.104	51.7644	0.66	379.754	-1.104	60.2806
0.645	49.7719	-1.092	60.3568	0.645	100.001	-1.092	65.0994	0.645	150.071	-1.092	63.447	0.645	200.06	-1.092	57.5269	0.645	249.854	-1.092	53.3475	0.645	299.072	-1.092	49.9825	0.645	339.584	-1.092	50.7379	0.645	370.175	-1.092	58.6361
0.63	49.69	-1.08	59.0877	0.63	100.002	-1.08	64.4626	0.63	150.043	-1.08	62.1181	0.63	200.007	-1.08	56.0054	0.63	249.66	-1.08	52.3742	0.63	296.561	-1.08	48.6929	0.63	331.47	-1.08	49.6357	0.63	360.658	-1.08	57.6358
0.615	49.5973	-1.068	57.7487	0.615	100	-1.068	62.4588	0.615	149.979	-1.068	60.7401	0.615	199.905	-1.068	54.9321	0.615	248.798	-1.068	50.8859	0.615	291.394	-1.068	47.8275	0.615	322.765	-1.068	48.092	0.615	351.076	-1.068	56.2858
0.6	49.4897	-1.056	56.6819	0.6	99.8898	-1.056	61.1777	0.6	149.911	-1.056	59.5364	0.6	199.709	-1.056	53.7374	0.6	246.332	-1.056	49.9302	0.6	284.184	-1.056	46.7188	0.6	314.025	-1.056	46.8801	0.6	341.551	-1.056	54.9198
0.585	49.3751	-1.044	55.4305	0.585	99.6576	-1.044	59.7204	0.585	149.674	-1.044	58.3409	0.585	198.898	-1.044	52.4167	0.585	242.391	-1.044	49.0383	0.585	276.841	-1.044	45.6057	0.585	305.224	-1.044	46.3508	0.585	332.037	-1.044	53.6817
0.57	49.2149	-1.032	54.1618	0.57	99.4475	-1.032	58.816	0.57	149.085	-1.032	57.2842	0.57	197.281	-1.032	51.0479	0.57	236.73	-1.032	48.0168	0.57	268.984	-1.032	44.6876	0.57	296.487	-1.032	45.3241	0.57	322.593	-1.032	52.4223
0.555	49.0824	-1.02	52.7674	0.555	98.8832	-1.02	57.3078	0.555	148.003	-1.02	56.2052	0.555	194.576	-1.02	49.8968	0.555	230.321	-1.02	46.7053	0.555	261.015	-1.02	43.5146	0.555	287.787	-1.02	44.4524	0.555	313.234	-1.02	51.5922
0.54	48.8746	-1.008	51.6689	0.54	98.2144	-1.008	56.1487	0.54	146.291	-1.008	54.6921	0.54	190.7	-1.008	49.3464	0.54	223.726	-1.008	45.9366	0.54	253.154	-1.008	42.5098	0.54	279.351	-1.008	43.5047	0.54	303.935	-1.008	50.7625
0.525	48.5938	-0.996	50.641	0.525	97.2196	-0.996	55.0403	0.525	144.024	-0.996	53.8332	0.525	185.946	-0.996	48.6859	0.525	216.669	-0.996	45.1477	0.525	245.259	-0.996	41.6511	0.525	270.785	-0.996	42.6797	0.525	294.68	-0.996	49.4765
0.51	48.1769	-0.984	49.4522	0.51	96.0013	-0.984	53.7688	0.51	141.112	-0.984	52.6818	0.51	180.706	-0.984	48.107	0.51	209.724	-0.984	44.0302	0.51	237.527	-0.984	40.8156	0.51	262.237	-0.984	41.7858	0.51	285.514	-0.984	48.4445
0.495	47.7419	-0.972	48.5108	0.495	94.4012	-0.972	52.7441	0.495	137.889	-0.972	51.7804	0.495	174.937	-0.972	46.881	0.495	202.924	-0.972	43.116	0.495	229.766	-0.972	39.9775	0.495	253.827	-0.972	40.9144	0.495	276.411	-0.972	47.4676
0.48	46.8651	-0.96	47.4479	0.48	92.4811	-0.96	51.5346	0.48	134.132	-0.96	50.6755	0.48	169.157	-0.96	46.032	0.48	196.028	-0.96	42.2965	0.48	222.024	-0.96	39.1302	0.48	245.39	-0.96	40.1015	0.48	267.272	-0.96	46.293
0.465	46.1755	-0.948	46.4121	0.465	90.3262	-0.948	50.6984	0.465	130.1	-0.948	49.8074	0.465	163.115	-0.948	45.0257	0.465	189.277	-0.948	41.4107	0.465	214.32	-0.948	38.2058	0.465	236.975	-0.948	39.2407	0.465	258.226	-0.948	45.4095
0.45	45.3745	-0.936	45.4325	0.45	87.878	-0.936	49.563	0.45	126.158	-0.936	48.2689	0.45	157.202	-0.936	43.9145	0.45	182.516	-0.936	41.8113	0.45	206.848	-0.936	37.3032	0.45	228.73	-0.936	38.5567	0.45	249.237	-0.936	44.4673
0.435	44.1879	-0.924	44.5549	0.435	85.1939	-0.924	48.3785	0.435	121.683	-0.924	47.2404	0.435	151.276	-0.924	43.1397	0.435	175.825	-0.924	41.2419	0.435	199.301	-0.924	36.5981	0.435	220.455	-0.924	37.7207	0.435	240.295	-0.924	43.6522
0.42	43.0726	-0.912	43.6037	0.42	82.2892	-0.912	47.4534	0.42	117.336	-0.912	46.4645	0.42	145.468	-0.912	42.2494	0.42	169.144	-0.912	40.7635	0.42	191.831	-0.912	35.8774	0.42	212.241	-0.912	36.994	0.42	231.378	-0.912	42.7292
0.405	41.7446	-0.9	42.6766	0.405	79.2603	-0.9	46.5517	0.405	112.646	-0.9	45.3176	0.405	139.689	-0.9	41.3596	0.405	162.553	-0.9	39.929	0.405	184.402	-0.9	35.1518	0.405	204.111	-0.9	36.0558	0.405	222.558	-0.9	41.8446
0.39	40.3528	-0.888	41.7328	0.39	75.9076	-0.888	45.4513	0.39	108.09	-0.888	44.4261	0.39	133.933	-0.888	40.487	0.39	155.971	-0.888	38.908	0.39	177.04	-0.888	34.4759	0.39	195.964	-0.888	35.3973	0.39	213.761	-0.888	41.0208
0.375	38.8727	-0.876	40.769	0.375	72.5406	-0.876	44.6455	0.375	103.444	-0.876	43.5779	0.375	128.258	-0.876	39.6627	0.375	149.451	-0.876	37.967	0.375	169.734	-0.876	33.7529	0.375	187.875	-0.876	34.5953	0.375	205.013	-0.876	40.3813
0.36	37.2584	-0.864	39.8357	0.36	69.2009	-0.864	43.6571	0.36	98.8954	-0.864	42.6928	0.36	122.658	-0.864	39.0042	0.36	143.013	-0.864	37.2334	0.36	162.431	-0.864	32.9936	0.36	179.891	-0.864	34.2874	0.36	196.325	-0.864	39.4999
0.345	35.732	-0.852	39.0895	0.345	65.7865	-0.852	42.8139	0.345	94.3324	-0.852	41.6665	0.345	117.065	-0.852	38.3392	0.345	136.552	-0.852	36.5416	0.345	155.169	-0.852	32.2814	0.345	171.929	-0.852	33.6316	0.345	187.634	-0.852	38.7406
0.33	34.0126	-0.84	38.1929	0.33	62.4505	-0.84	42.0116	0.33	89.7353	-0.84	40.5992	0.33	111.52	-0.84	37.5311	0.33	130.161	-0.84	35.8113	0.33	147.977	-0.84	31.726	0.33	163.974	-0.84	32.8556	0.33	178.997	-0.84	37.8254
0.315	32.3462	-0.828	37.3335	0.315	59.2273	-0.828	41.0403	0.315	85.2523	-0.828	39.7728	0.315	106.089	-0.828	36.684	0.315	123.831	-0.828	35.1024	0.315	140.858	-0.828	31.216	0.315	156.119	-0.828	32.0371	0.315	170.439	-0.828	37.0037
0.3	30.6533	-0.816	36.5763	0.3	56.0343	-0.816	40.0936	0.3	80.8665	-0.816	39.0269	0.3	100.636	-0.816	36.1108	0.3	117.545	-0.816	34.4016	0.3	133.728	-0.816	30.5748	0.3	148.263	-0.816	31.4582	0.3	161.898	-0.816	36.1165
0.285	28.8482	-0.804	35.8233	0.285	52.8473	-0.804	39.1224	0.285	76.4589	-0.804	38.2286	0.285	95.2124	-0.804	35.3417	0.285	111.274	-0.804	33.6317	0.285	126.646	-0.804	29.793	0.285	140.465	-0.804	30.8567	0.285	153.41	-0.804	35.375
0.27	27.1319	-0.792	34.9967	0.27	49.74	-0.792	38.3385	0.27	72.113	-0.792	37.4836	0.27	89.8924	-0.792	34.5066	0.27	105.082	-0.792	32.8986	0.27	119.643	-0.792	29.3028	0.27	132.756	-0.792	30.1022	0.27	145.005	-0.792	34.6919
0.255	25.418	-0.78	34.1774	0.255	46.675	-0.78	37.5403	0.255	67.7713	-0.78	36.5309	0.255	84.5707	-0.78	33.7219	0.255	98.9023	-0.78	32.2184	0.255	112.644	-0.78	28.7002	0.255	125.012	-0.78	29.4446	0.255	136.593	-0.78	33.9789
0.24	23.8046	-0.768	33.5117	0.24	43.6623	-0.768	36.6866	0.24	63.5218	-0.768	35.6544	0.24	79.3039	-0.768	33.1026	0.24	92.8033	-0.768	31.5911	0.24	105.732	-0.768	28.0219	0.24	117.387	-0.768	28.8816	0.24	128.263	-0.768	33.2775
0.225	22.2004	-0.756	32.7164	0.225	40.6456	-0.756	35.9957	0.225	59.2823	-0.756	34.9135	0.225	74.0537	-0.756	32.3216	0.225	86.712	-0.756	30.8913	0.225	98.8401	-0.756	27.3685	0.225	109.75	-0.756	28.317	0.225	119.944	-0.756	32.6068
0.21	20.6094	-0.744	31.9111	0.21	37.6942	-0.744	35.2455	0.21	55.0832	-0.744	34.1186	0.21	68.8419	-0.744	31.695	0.21	80.6722	-0.744	30.3231	0.21	91.9842	-0.744	26.8292	0.21	102.166	-0.744	27.6376	0.21	111.664	-0.744	31.8736
0.195	19.0194	-0.732	31.1753	0.195	34.7448	-0.732	34.5119	0.195	50.9476	-0.732	33.4232	0.195	63.7047	-0.732	30.9324	0.195	74.6919	-0.732	29.7719	0.195	85.1999	-0.732	26.2308	0.195	94.6689	-0.732	27.0759	0.195	103.473	-0.732	31.1267
0.18	17.4234	-0.72	30.3996	0.18	31.9518	-0.72	33.7715	0.18	46.8143	-0.72	32.5929	0.18	58.5889	-0.72	30.4104	0.18	68.7309	-0.72	28.9419	0.18	78.4146	-0.72	25.8392	0.18	87.1591	-0.72	26.3257	0.18	95.2915	-0.72	30.3692
0.165	15.881	-0.708	29.7126	0.165	29.0809	-0.708	33.0049	0.165	42.7535	-0.708	31.7962	0.165	53.5339	-0.708	29.6248	0.165	62.8287	-0.708	28.4724	0.165	71.719	-0.708	25.292	0.165	79.7276	-0.708	25.6955	0.165	87.1872	-0.708	29.6815
0.15	14.3827	-0.696	28.9647	0.15	26.2816	-0.696	32.2587	0.15	38.7141	-0.696	31.0105	0.15	48.4947	-0.696	28.9969	0.15	56.9567	-0.696	27.9315	0.15	65.0271	-0.696	24.8293	0.15	72.3136	-0.696	25.0544	0.15	79.0938	-0.696	28.9015
0.135	12.9076	-0.684	28.3915	0.135	23.5261	-0.684	31.4834	0.135	34.6983	-0.684	30.225	0.135	43.5094	-0.684	28.3519	0.135	51.1052	-0.684	27.3231	0.135	58.3714	-0.684	24.1161	0.135	64.931	-0.684	24.5615	0.135	71.0295	-0.684	28.1613
0.12	11.4519	-0.672	27.7307	0.12	20.8333	-0.672	30.8166	0.12	30.7461	-0.672	29.6223	0.12	38.5692	-0.672	27.7818	0.12	45.3282	-0.672	26.6738	0.12	51.7823	-0.672	23.625	0.12	57.6209	-0.672	24.0365	0.12	63.0412	-0.672	27.4564
0.105	9.98642	-0.66	27.0009	0.105	18.141	-0.66	30.0927	0.105	26.8038	-0.66	28.9443	0.105	33.6351	-0.66	27.1917	0.105	39.547	-0.66	26.099	0.105	45.1994	-0.66	23.115	0.105	50.3023	-0.66	23.4763	0.105	55.0399	-0.66	26.8087
0.09	8.50442	-0.648	26.2721	0.09	15.4702	-0.648	29.328	0.09	22.9158	-0.648	28.1997	0.09	28.7651	-0.648	26.5852	0.09	33.8381	-0.648	25.4667	0.09	38.6867	-0.648	22.5075	0.09	43.0636	-0.648	22.9259	0.09	47.1203	-0.648	26.1337
0.075	7.05071	-0.636	25.6044	0.075	12.837	-0.636	28.6423	0.075	19.0392	-0.636	27.5207	0.075	23.9121	-0.636	25.9706	0.075	28.1309	-0.636	25.0009	0.075	32.1754	-0.636	21.9395	0.075	35.8195	-0.636	22.3053	0.075	39.1997	-0.636	25.555
0.06	5.61049	-0.624	24.9488	0.06	10.2403	-0.624	27.8968	0.06	15.1878	-0.624	26.8401	0.06	19.0794	-0.624	25.266	0.06	22.4567	-0.624	24.3894	0.06	25.6885	-0.624	21.4781	0.06	28.6011	-0.624	21.8057	0.06	31.3023	-0.624	24.9104
0.045	4.1916	-0.612	24.3838	0.045	7.6737	-0.612	27.2574	0.045	11.3771	-0.612	26.2362	0.045	14.2941	-0.612	24.9164	0.045	16.8297	-0.612	23.7839	0.045	19.2548	-0.612	20.8796	0.045	21.4433	-0.612	21.168	0.045	23.4681	-0.612	24.3016
0.03	2.78207	-0.6	23.8179	0.03	5.10064	-0.6	26.574	0.03	7.56258	-0.6	25.6016	0.03	9.50274	-0.6	24.4094	0.03	11.1953	-0.6	23.2265	0.03	12.8107	-0.6	20.4388	0.03	14.2685	-0.6	20.8574	0.03	15.6166	-0.6	23.623
0.015	1.3898	-0.588	23.171	0.015	2.55224	-0.588	25.909	0.015	3.78393	-0.588	24.9206	0.015	4.75477	-0.588	23.9353	0.015	5.59959	-0.588	22.6129	0.015	6.40863	-0.588	19.8303	0.015	7.13894	-0.588	20.2412	0.015	7.81317	-0.588	23.0535
0	0.000588473	-0.576	22.616	0	0.00149048	-0.576	25.2247	0	0.00203861	-0.576	24.2673	0	0.00243577	-0.576	23.2227	0	0.00106766	-0.576	22.0669	0	3.94959e-05	-0.576	19.2369	0	0.000193903	-0.576	19.6946	0	0.000164055	-0.576	22.4075
		-0.564	22.0475			-0.564	24.5341			-0.564	23.612			-0.564	22.5649			-0.564	21.514			-0.564	18.7766			-0.564	19.0632			-0.564	21.955
		-0.552	21.4616			-0.552	23.9096			-0.552	23.0165			-0.552	22.0486			-0.552	21.0947			-0.552	18.3786			-0.552	18.5305			-0.552	21.3096
		-0.54	20.9719			-0.54	23.2542			-0.54	22.305			-0.54	21.4278			-0.54	20.5436			-0.54	17.9032			-0.54	17.9918			-0.54	20.754
		-0.528	20.3916			-0.528	22.6136			-0.528	21.7453			-0.528	20.8273			-0.528	19.9461			-0.528	17.4637			-0.528	17.4633			-0.528	20.1517
		-0.516	19.7858			-0.516	21.9295			-0.516	21.1024			-0.516	20.2399			-0.516	19.3823			-0.516	17.0064			-0.516	17.1439			-0.516	19.6162
		-0.504	19.2331			-0.504	21.2604			-0.504	20.509			-0.504	19.7532			-0.504	18.9259			-0.504	16.7846			-0.504	16.7799			-0.504	18.9824
		-0.492	18.7361			-0.492	20.6883			-0.492	19.9778			-0.492	19.1395			-0.492	18.4557			-0.492	16.2964			-0.492	16.2922			-0.492	18.356
		-0.48	18.2163			-0.48	20.0433			-0.48	19.3033			-0.48	18.5226			-0.48	17.9231			-0.48	15.7776			-0.48	15.7951			-0.48	17.8399
		-0.468	17.6076			-0.468	19.5207			-0.468	18.6768			-0.468	17.9079			-0.468	17.4587			-0.468	15.3224			-0.468	15.3515			-0.468	17.23
		-0.456	17.0135			-0.456	18.9467			-0.456	18.0478			-0.456	17.343			-0.456	16.904			-0.456	14.7796			-0.456	14.8384			-0.456	16.6276
		-0.444	16.4913			-0.444	18.2831			-0.444	17.5496			-0.444	16.8161			-0.444	16.3823			-0.444	14.228			-0.444	14.3891			-0.444	16.1184
		-0.432	16.0139			-0.432	17.7188			-0.432	17.0012			-0.432	16.2478			-0.432	15.8701			-0.432	13.7833			-0.432	13.9585			-0.432	15.8034
		-0.42	15.4668			-0.42	17.1312			-0.42	16.4627			-0.42	15.7586			-0.42	15.3794			-0.42	13.2843			-0.42	13.5206			-0.42	15.4565
		-0.408	14.8638			-0.408	16.5317			-0.408	15.8843			-0.408	15.2342			-0.408	14.818			-0.408	12.961			-0.408	13.0517			-0.408	14.9327
		-0.396	14.3062			-0.396	15.942			-0.396	15.2934			-0.396	14.7931			-0.396	14.322			-0.396	12.4948			-0.396	12.6058			-0.396	14.4594
		-0.384	13.7832			-0.384	15.3508			-0.384	14.7508			-0.384	14.3624			-0.384	13.7904			-0.384	12.0175			-0.384	12.1238			-0.384	13.8296
		-0.372	13.3584			-0.372	14.7743			-0.372	14.2371			-0.372	13.8052			-0.372	13.2828			-0.372	11.5984			-0.372	11.6734			-0.372	13.2623
		-0.36	12.8401			-0.36	14.177			-0.36	13.717			-0.36	13.2974			-0.36	12.8476			-0.36	11.1489			-0.36	11.1436			-0.36	12.7331
		-0.348	12.3119			-0.348	13.6109			-0.348	13.1352			-0.348	12.8746			-0.348	12.3917			-0.348	10.7872			-0.348	10.6418			-0.348	12.1818
		-0.336	11.7885			-0.336	13.0794			-0.336	12.5912			-0.336	12.2745			-0.336	11.8598			-0.336	10.4286			-0.336	10.2309			-0.336	11.5981
		-0.324	11.3045			-0.324	12.5154			-0.324	12.1516			-0.324	11.7845			-0.324	11.395			-0.324	9.9865			-0.324	9.83941			-0.324	11.1951
		-0.312	10.8263			-0.312	12.0258			-0.312	11.5984			-0.312	11.4265			-0.312	10.8596			-0.312	9.62381			-0.312	9.36828			-0.312	10.731
		-0.3	10.3048			-0.3	11.4939			-0.3	11.106			-0.3	11.0077			-0.3	10.3632			-0.3	9.11444			-0.3	8.97022			-0.3	10.2905
		-0.288	9.87752			-0.288	10.9981			-0.288	10.6237			-0.288	10.5095			-0.288	9.93495			-0.288	8.74922			-0.288	8.59544			-0.288	9.76121
		-0.276	9.32735			-0.276	10.4919			-0.276	10.0571			-0.276	10.0501			-0.276	9.52344			-0.276	8.34963			-0.276	8.16969			-0.276	9.36963
		-0.264	8.84862			-0.264	9.99973			-0.264	9.53378			-0.264	9.63187			-0.264	9.06924			-0.264	7.98903			-0.264	7.74912			-0.264	8.89261
		-0.252	8.35592			-0.252	9.45287			-0.252	9.08767			-0.252	9.16358			-0.252	8.61184			-0.252	7.57468			-0.252	7.37095			-0.252	8.35988
		-0.24	7.86288			-0.24	8.94724			-0.24	8.63446			-0.24	8.67706			-0.24	8.1296			-0.24	7.15548			-0.24	6.95231			-0.24	7.92966
		-0.228	7.42399			-0.228	8.44219			-0.228	8.14219			-0.228	8.15032			-0.228	7.70501			-0.228	6.76195			-0.228	6.52559			-0.228	7.56514
		-0.216	6.94634			-0.216	7.97704			-0.216	7.6449			-0.216	7.67926			-0.216	7.24707			-0.216	6.35441			-0.216	6.12854			-0.216	7.16495
		-0.204	6.52176			-0.204	7.45659			-0.204	7.25238			-0.204	7.26037			-0.204	6.84904			-0.204	5.95954			-0.204	5.76893			-0.204	6.6945
		-0.192	6.10682			-0.192	6.97512			-0.192	6.85675			-0.192	6.80642			-0.192	6.37101			-0.192	5.59572			-0.192	5.36167			-0.192	6.31107
		-0.18	5.69926			-0.18	6.45114			-0.18	6.41661			-0.18	6.33029			-0.18	6.05689			-0.18	5.2604			-0.18	4.99578			-0.18	5.88607
		-0.168	5.27158			-0.168	5.94736			-0.168	5.88192			-0.168	5.88454			-0.168	5.62886			-0.168	4.96178			-0.168	4.72012			-0.168	5.45738
		-0.156	4.89043			-0.156	5.5587			-0.156	5.4247			-0.156	5.43831			-0.156	5.21331			-0.156	4.58806			-0.156	4.35797			-0.156	5.04593
		-0.144	4.45643			-0.144	5.0582			-0.144	4.97696			-0.144	4.99742			-0.144	4.79755			-0.144	4.1928			-0.144	3.9906			-0.144	4.68124
		-0.132	4.08947			-0.132	4.60926			-0.132	4.58616			-0.132	4.52671			-0.132	4.37443			-0.132	3.79932			-0.132	3.64344			-0.132	4.25453
		-0.12	3.69028			-0.12	4.19575			-0.12	4.13069			-0.12	4.15316			-0.12	3.97803			-0.12	3.40461			-0.12	3.27789			-0.12	3.83876
		-0.108	3.29183			-0.108	3.73311			-0.108	3.71084			-0.108	3.71539			-0.108	3.55046			-0.108	3.06882			-0.108	2.92906			-0.108	3.47667
		-0.096	2.86131			-0.096	3.30242			-0.096	3.264			-0.096	3.26051			-0.096	3.11082			-0.096	2.71896			-0.096	2.60273			-0.096	3.07473
		-0.084	2.49865			-0.084	2.88219			-0.084	2.85481			-0.084	2.8333			-0.084	2.72297			-0.084	2.36329			-0.084	2.26639			-0.084	2.66883
		-0.072	2.12874			-0.072	2.42881			-0.072	2.46119			-0.072	2.4155			-0.072	2.30326			-0.072	2.00972			-0.072	1.91826			-0.072	2.27298
		-0.06	1.77429			-0.06	2.01758			-0.06	2.03977			-0.06	2.0176			-0.06	1.9057			-0.06	1.65986			-0.06	1.58248			-0.06	1.85872
		-0.048	1.41649			-0.048	1.59606			-0.048	1.62804			-0.048	1.62418			-0.048	1.5008			-0.048	1.3547			-0.048	1.25906			-0.048	1.50783
		-0.036	1.06434			-0.036	1.18538			-0.036	1.21735			-0.036	1.20214			-0.036	1.12063			-0.036	1.01524			-0.036	0.95159			-0.036	1.12219
		-0.024	0.702972			-0.024	0.788456			-0.024	0.800906			-0.024	0.802955			-0.024	0.747288			-0.024	0.675421			-0.024	0.636721			-0.024	0.744513
		-0.012	0.348657			-0.012	0.394817			-0.012	0.397565			-0.012	0.401153			-0.012	0.376674			-0.012	0.332257			-0.012	0.319184			-0.012	0.376718
		0	0.000284687			0	0.000375411			0	0.000322472			0	0.000429921			0	0.00038269			0	0.000365895			0	0.000273337			0	0.000335902

## Sheet: 3c_conductance_value
Target_100uS	Target_150uS	Target_200uS	Target_250uS	Target_300uS	Target_350uS	Target_400uS
99.19	152.67	195.64	249.35	301.41	347.71	399.33
95.67	150.51	196.17	247.07	295.5	354.07	399.72
99.04	150.46	198.47	247.75	299.28	349.76	395.17
97.39	153.57	203.12	247.35	296.81	347.71	395.35
99.99	151.54	201.49	247.02	304.67	352.19	395.44
95.06	154.64	204.46	245.72	295.55	351.75	395.68
101.56	145.73	204.68	254.11	299.3	348.7	395.01
102.61	148.81	202	246.94	298.85	345.1	396.38
103.27	148.69	196.15	247.69	298	354.62	398.48
103.21	151.98	199.93	254.9	295.89	351.07	402.7
99.42	151.45	196.62	253.04	297.34	354.03	400.55
103.62	147.61	200.5	247.72	304.68	347.49	403.89
97.26	146.73	200.16	248.96	304.52	345.58	396.73
102.76	154.77	197.08	254.02	297.01	351	395.39
104.09	150.24	200.18	252.12	296.14	350.5	400.7
103.34	146.22	197.82	253.18	300.84	349.83	397.48
97.85	151.09	203.03	251.25	295.58	345.29	401.7
101.42	148.44	196.3	251.04	301.61	350.41	398.42
101.81	153.88	200.19	252.2	302.82	351.9	400.23
99.83	153.66	197.84	249.73	298.26	346.08	396.1
100.98	154.3	196.82	253.53	301.66	353.36	403.23
98.1	150.65	196.25	249.48	299.72	349.28	402.11
100.16	148.02	203.63	249.64	299.09	346.61	402.68
99.83	147.6	200.96	246.87	300.43	345.079	399.56
100.08	153.59	204.03	250.3	297	348.72	396.18
101.46	150.946	196.61	246.62	303.73	353.09	401.53
99.86	151.87	204.09	248.31	304.49	349.1	395.91
103.98	148	195.18	247.91	302.9	346	396.26
102.89	148.04	196.66	250.19	300.53	345.46	397.97
101.39	153.36	201.81	252.1	297.31	347.12	402.137
102.374	146.17	195.94	247.46	300.92	347.25	397.79
95.96	149	199.082	250.8	301.09	348.77	400.78
100.03	146.401	196.2	254.579	297.643	345.919	401.44
101.96	152.63	204.63	249.42	297.26	345.65	395.28
97.34	151.8	196.84	245.69	300.23	345.43	400.96
100.83	148.38	197.17	247.4	301.57	350.47	400.02
99.63	151.4	199.26	247	295.32	351.94	400.32
101.32	149.79	195.8	245.46	297.73	348.32	399.16
100.81	147.63	201.24	246.76	298.33	350.43	403.03
100.25	154.13	202.9	254.17	301.96	347.12	404.34
99.3	146.33	195.57	254.06	303.35	350.73	396.45
101.79	153.7	199.35	245.68	296.29	354.15	396.82
96.34	151.21	196.92	249.89	302.12	350.25	403.08
96.75	149.81	200.59	249.47	297.29	354.18	404.21
102.7	152.37	198	249.22	304.02	349.54	400.85
99.96	153.35	201.39	247.38	300.86	348.03	403.16
98.77	150.27	196.27	251.46	301.45	346.67	397.85
104.29	151.98	201.16	247.14	300.11	349.1	400.84
98.32	153.33	199.76	253.52	299.36	348.71	398.16
102.93	152.52	196.34	252.8	301.5	348.15	399.22
96.56	149.47	201.3	250.44	302.44	348.34	397.64
99.1	145.73	203.83	252.3	303.32	348.96	397.75
101.77	150.58	203.31	250.81	295.53	351.04	403.77
96.24	146.86	198.3	254.14	300.76	349.73	404
100.91	150.42	196.29	245.92	300.27	345.56	399.55
97.46	147.88	197.94	247.1	295.95	347.52	399.87
98.79	150.62	195.61	247.26	297.33	350.97	403.34
101.08	146.83	197.81	253.1	303.19	353.12	398
97.19	150.57	195.73	246.92	300.35	348.5	403.79
98.86	147.05	203.37	248.23	302.04	346.9	395.52
102.94	146.25	203.84	248.02	303.43	346.52	400.43
97.12	152.33	202.99	249.05	304.38	346.86	396.76
102.12	152.51	201.83	245.8	302.4	350.34	397.72
96.18	146.8	197.2	246.05	303.1	349.05	396.52

## Sheet: 3c_variation
Target_uS	Std_Variation_uS
100	2.41738
150	2.64427
200	2.97924
250	2.79144
300	2.81337
350	2.62697
400	2.84449

## Sheet: 3d
Read_Cycle	Target_Value_uS	Measured_Conductance_uS
0	100	95.579
1	100	95.326
2	100	95.332
3	100	95.427
4	100	95.469
5	100	95.45
6	100	95.528
7	100	95.546
8	100	95.482
9	100	95.518
10	100	95.5495
11	100	95.3755
12	100	95.5555
13	100	95.55
14	100	95.433
15	100	95.531
16	100	95.513
17	100	95.2335
18	100	95.4275
19	100	95.456
20	100	95.521
21	100	95.5155
22	100	95.2995
23	100	95.553
24	100	95.5465
25	100	95.555
26	100	95.579
27	100	95.549
28	100	95.477
29	100	95.5385
30	100	95.5395
31	100	95.5645
32	100	95.4775
33	100	95.568
34	100	95.4735
35	100	94.9955
36	100	95.0085
37	100	95.2285
38	100	95.4935
39	100	95.581
40	100	95.2835
41	100	94.811
42	100	95.4715
43	100	95.2995
44	100	95.537
45	100	95.026
46	100	95.535
47	100	95.4195
48	100	95.443
49	100	95.4045
50	100	95.567
51	100	95.3265
52	100	95.473
53	100	95.512
54	100	95.5155
55	100	95.209
56	100	95.48
57	100	95.542
58	100	95.469
59	100	95.4885
60	100	95.49
61	100	95.2475
62	100	95.269
63	100	95.3035
64	100	95.2375
65	100	95.424
66	100	95.239
67	100	95.591
68	100	95.487
69	100	95.5015
70	100	95.578
71	100	95.4035
72	100	95.5375
73	100	95.0665
74	100	95.4985
75	100	95.464
76	100	95.506
77	100	95.3685
78	100	95.312
79	100	95.0985
80	100	95.2095
81	100	95.214
82	100	95.588
83	100	95.572
84	100	95.5845
85	100	95.5235
86	100	95.549
87	100	95.5355
88	100	95.1025
89	100	95.5355
90	100	95.5675
91	100	95.541
92	100	95.406
93	100	95.446
94	100	95.5725
95	100	95.413
96	100	95.407
97	100	95.5885
98	100	95.5215
99	100	95.4555
100	100	95.5495
101	100	95.503
102	100	95.5795
103	100	95.1095
104	100	95.421
105	100	95.266
106	100	95.5445
107	100	95.4285
108	100	95.511
109	100	95.103
110	100	95.064
111	100	95.1115
112	100	95.024
113	100	95.0565
114	100	94.9555
115	100	95.277
116	100	95.395
117	100	94.951
118	100	94.9375
119	100	95.02
120	100	95.1525
121	100	95.034
122	100	95.2645
123	100	94.956
124	100	95.0435
125	100	95.0275
126	100	94.9015
127	100	94.9205
128	100	95.1105
129	100	95.2015
130	100	94.867
131	100	95.116
132	100	95.0255
133	100	95.067
134	100	95.314
135	100	95.0265
136	100	94.963
137	100	94.8525
138	100	95.2095
139	100	94.9225
140	100	95.004
141	100	95.187
142	100	95.14
143	100	94.969
144	100	94.939
145	100	95.2705
146	100	95.1085
147	100	95.2255
148	100	95.3115
149	100	94.8865
150	100	95.137
151	100	95.0645
152	100	94.8775
153	100	95.0125
154	100	95.069
155	100	94.8285
156	100	95.0315
157	100	94.814
158	100	94.9815
159	100	95.13
160	100	94.8605
161	100	95.2795
162	100	95.079
163	100	95.0755
164	100	94.897
165	100	94.9265
166	100	95.2005
167	100	95.0105
168	100	95.0945
169	100	95.0425
170	100	95.105
171	100	95.1205
172	100	94.9965
173	100	94.9785
174	100	95.1485
175	100	94.861
176	100	95.007
177	100	94.806
178	100	95.154
179	100	95.1855
180	100	95.073
181	100	95.139
182	100	95.067
183	100	95.131
184	100	95.214
185	100	94.9365
186	100	94.904
187	100	95.104
188	100	94.8905
189	100	94.922
190	100	94.852
191	100	94.8375
192	100	95.0955
193	100	95.101
194	100	95.266
195	100	94.962
196	100	94.9765
197	100	94.807
198	100	95.111
199	100	95.138
200	100	94.8565
201	100	95.083
202	100	94.9935
203	100	94.805
204	100	95.1265
205	100	94.9885
206	100	95.006
207	100	95.1545
208	100	94.9145
209	100	95.176
210	100	94.8655
211	100	95.0075
212	100	94.854
213	100	95.0925
214	100	95.282
215	100	95.0265
216	100	95.19
217	100	95.1715
218	100	95.2275
219	100	95.0045
220	100	95.3145
221	100	94.795
222	100	95.11
223	100	95.4605
224	100	94.978
225	100	94.979
226	100	95.1715
227	100	95.411
228	100	95.194
229	100	95.228
230	100	95.4765
231	100	95.0505
232	100	95.275
233	100	95.164
234	100	94.979
235	100	95.2
236	100	95.3865
237	100	95.214
238	100	95.435
239	100	94.9735
240	100	95.186
241	100	95.212
242	100	95.064
243	100	94.926
244	100	95.105
245	100	95.1695
246	100	95.2515
247	100	95.2775
248	100	95.3605
249	100	95.1445
250	100	94.8815
251	100	95.062
252	100	94.9835
253	100	95.12
254	100	94.918
255	100	95.1085
256	100	95.0265
257	100	95.2445
258	100	95.0235
259	100	95.2125
260	100	95.1065
261	100	94.98
262	100	95.2085
263	100	95.1115
264	100	95.025
265	100	95.361
266	100	95.036
267	100	95.069
268	100	95.4125
269	100	95.2295
270	100	95.2875
271	100	95.2985
272	100	95.2875
273	100	95.3005
274	100	95.1905
275	100	95.071
276	100	94.957
277	100	94.964
278	100	95.16
279	100	95.2705
280	100	95.279
281	100	95.276
282	100	95.1855
283	100	94.9995
284	100	95.4675
285	100	95.2395
286	100	95.1735
287	100	94.9455
288	100	95.306
289	100	95.3145
290	100	94.904
291	100	95.411
292	100	94.982
293	100	95.2345
294	100	95.322
295	100	95.155
296	100	95.1325
297	100	95.171
298	100	95.272
299	100	95.338
300	100	95.362
301	100	95.0085
302	100	94.944
303	100	95.1465
304	100	95.115
305	100	95.251
306	100	95.2415
307	100	95.042
308	100	95.278
309	100	95.0695
310	100	95.442
311	100	95.2105
312	100	95.082
313	100	94.9445
314	100	95.0385
315	100	95.173
316	100	95.0725
317	100	95.362
318	100	95.044
319	100	95.232
320	100	95.117
321	100	95.247
322	100	95.139
323	100	94.933
324	100	95.3535
325	100	94.857
326	100	94.887
327	100	95.2285
328	100	95.0675
329	100	95.444
330	100	95.47
331	100	95.1265
332	100	94.927
333	100	95.278
334	100	95.1995
335	100	95.2055
336	100	95.1175
337	100	95.2655
338	100	95.0145
339	100	95.231
340	100	94.846
341	100	94.9755
342	100	95.3755
343	100	95.257
344	100	94.849
345	100	95.1075
346	100	95.517
347	100	95.079
348	100	94.855
349	100	95.2035
350	100	95.1425
351	100	95.2815
352	100	95.1915
353	100	95.111
354	100	94.798
355	100	95.134
356	100	95.0135
357	100	94.974
358	100	95.362
359	100	94.8225
360	100	95.185
361	100	95.125
362	100	94.8845
363	100	95.2545
364	100	95.0415
365	100	95.3705
366	100	95.386
367	100	95.2315
368	100	94.861
369	100	95.2825
370	100	95.1415
371	100	95.0045
372	100	94.9965
373	100	95.3955
374	100	95.213
375	100	95.4465
376	100	95.278
377	100	95.006
378	100	95.112
379	100	95.3055
380	100	95.128
381	100	95.1335
382	100	95.3265
383	100	94.8125
384	100	95.161
385	100	95.006
386	100	95.1205
387	100	95.2535
388	100	95.1385
389	100	95.162
390	100	95.405
391	100	95.35
392	100	95.1505
393	100	94.9065
394	100	95.139
395	100	95.3145
396	100	95.1625
397	100	95.0585
398	100	94.8685
399	100	94.9755
400	100	95.1775
401	100	95.262
402	100	95.247
403	100	95.157
404	100	95.2765
405	100	95.1195
406	100	95.0305
407	100	95.343
408	100	95.0375
409	100	95.4165
410	100	95.4585
411	100	95.41
412	100	95.196
413	100	95.002
414	100	95.21
415	100	95.4135
416	100	94.951
417	100	94.914
418	100	95.2955
419	100	95.2785
420	100	94.825
421	100	94.8225
422	100	95.1225
423	100	95.2575
424	100	95.0705
425	100	95.19
426	100	95.375
427	100	95.464
428	100	95.138
429	100	95.2985
430	100	95.0545
431	100	95.3295
432	100	95.228
433	100	94.967
434	100	95.0355
435	100	95.115
436	100	94.8225
437	100	95.2385
438	100	95.269
439	100	95.248
440	100	95.3265
441	100	95.117
442	100	95.281
443	100	95.2155
444	100	95.099
445	100	95.198
446	100	95.156
447	100	95.1905
448	100	94.837
449	100	95.11
450	100	94.8565
451	100	95.29
452	100	95.395
453	100	95.17
454	100	94.991
455	100	95.1925
456	100	95.2125
457	100	95.106
458	100	95.293
459	100	95.1765
460	100	95.06
461	100	95.355
462	100	95.1155
463	100	94.9355
464	100	95.236
465	100	95.182
466	100	95.062
467	100	95.257
468	100	95.041
469	100	95.146
470	100	95.4145
471	100	95.2065
472	100	94.9415
473	100	95.1725
474	100	95.1015
475	100	95.187
476	100	95.1325
477	100	95.1915
478	100	94.8865
479	100	95.289
480	100	94.996
481	100	95.1925
482	100	95.11
483	100	95.097
484	100	95.3425
485	100	95.535
486	100	95.097
487	100	95.239
488	100	95.079
489	100	95.4815
490	100	95.054
491	100	95.12
492	100	94.9925
493	100	95.097
494	100	95.2
495	100	95.2875
496	100	95.1495
497	100	95.1095
498	100	95.343
499	100	95.0435
500	100	94.8665
501	100	94.9305
502	100	95.0465
503	100	95.048
504	100	94.7825
505	100	95.2905
506	100	95.4295
507	100	95.378
508	100	95.3385
509	100	95.2275
510	100	95.0525
511	100	95.068
512	100	95.146
513	100	95.0505
514	100	95.3245
515	100	95.333
516	100	95.2875
517	100	95.4495
518	100	95.2875
519	100	95.037
520	100	95.1675
521	100	95.274
522	100	95.0215
523	100	95.1195
524	100	95.3695
525	100	95.139
526	100	95.1195
527	100	95.2275
528	100	95.3885
529	100	95.1475
530	100	95.208
531	100	95.1895
532	100	95.26
533	100	95.3555
534	100	95.247
535	100	95.107
536	100	95.131
537	100	95.3515
538	100	95.4
539	100	94.8485
540	100	95.161
541	100	95.446
542	100	94.8005
543	100	95.21
544	100	95.163
545	100	95.0705
546	100	95.2595
547	100	95.254
548	100	95.2115
549	100	95.151
550	100	95.0945
551	100	95.046
552	100	95.4985
553	100	95.084
554	100	95.1765
555	100	94.9545
556	100	95.1045
557	100	95.0165
558	100	95.1395
559	100	95.4835
560	100	94.9665
561	100	95.446
562	100	95.1485
563	100	95.375
564	100	95.133
565	100	95.197
566	100	95.269
567	100	95.24
568	100	94.8725
569	100	94.974
570	100	95.1965
571	100	95.2915
572	100	95.26
573	100	95.125
574	100	95.446
575	100	95.1835
576	100	95.588
577	100	95.295
578	100	95.317
579	100	95.084
580	100	95.065
581	100	95.2905
582	100	95.0805
583	100	95.418
584	100	95.0765
585	100	95.23
586	100	95.249
587	100	95.1855
588	100	94.962
589	100	95.2425
590	100	94.978
591	100	95.034
592	100	94.93
593	100	95.4975
594	100	94.968
595	100	95.2045
596	100	95.097
597	100	95.184
598	100	95.302
599	100	95.169
600	100	95.1315
601	100	95.1325
602	100	95.26
603	100	95.2585
604	100	95.269
605	100	95.155
606	100	95.0845
607	100	95.202
608	100	95.248
609	100	95.2965
610	100	95.0985
611	100	95.112
612	100	95.2705
613	100	94.915
614	100	94.7955
615	100	95.064
616	100	94.959
617	100	95.171
618	100	95.3135
619	100	95.1825
620	100	95.272
621	100	95.337
622	100	95.1715
623	100	95.0115
624	100	94.9675
625	100	95.051
626	100	95.312
627	100	95.0355
628	100	95.0475
629	100	94.7935
630	100	95.2495
631	100	95.2425
632	100	95.4875
633	100	94.9335
634	100	95.322
635	100	95.205
636	100	94.9005
637	100	95.3605
638	100	95.395
639	100	94.947
640	100	95.201
641	100	95.257
642	100	95.027
643	100	95.366
644	100	95.2885
645	100	95.301
646	100	95.1585
647	100	95.0355
648	100	95.1095
649	100	95.4175
650	100	95.1595
651	100	94.884
652	100	95.005
653	100	95.113
654	100	95.3715
655	100	94.958
656	100	95.472
657	100	94.8145
658	100	95.1495
659	100	94.872
660	100	95.138
661	100	95.254
662	100	95.1895
663	100	94.8655
664	100	95.162
665	100	94.833
666	100	95.0765
667	100	95.2625
668	100	95.306
669	100	95.109
670	100	95.1025
671	100	95.16
672	100	95.424
673	100	95.2365
674	100	95.159
675	100	95.1365
676	100	95.203
677	100	95.151
678	100	95.045
679	100	95.0315
680	100	95.328
681	100	95.1525
682	100	95.2095
683	100	95.188
684	100	95.1725
685	100	95.2995
686	100	95.197
687	100	95.3215
688	100	95.093
689	100	95.211
690	100	95.258
691	100	95.1575
692	100	95.1595
693	100	94.9425
694	100	95.014
695	100	94.9655
696	100	95.344
697	100	95.151
698	100	95.27
699	100	95.1735
700	100	94.981
701	100	94.9735
702	100	95.1775
703	100	95.171
704	100	95.117
705	100	95.4195
706	100	95.1985
707	100	95.201
708	100	95.413
709	100	95.132
710	100	95.415
711	100	95.172
712	100	95.3525
713	100	95.1575
714	100	95.0005
715	100	95.3725
716	100	95.19
717	100	95.027
718	100	94.9735
719	100	95.0875
720	100	95.4615
721	100	95.382
722	100	95.3365
723	100	95.443
724	100	95.275
725	100	94.974
726	100	95.4355
727	100	95.1045
728	100	95.189
729	100	95.0105
730	100	95.262
731	100	95.295
732	100	95.073
733	100	94.84
734	100	95.2605
735	100	95.342
736	100	95.3395
737	100	94.954
738	100	95.4515
739	100	95.282
740	100	95.1975
741	100	94.916
742	100	95.078
743	100	95.01
744	100	95.085
745	100	95.2
746	100	95.174
747	100	95.107
748	100	94.967
749	100	95.4295
750	100	95.185
751	100	95.069
752	100	95.114
753	100	94.952
754	100	95.1605
755	100	95.4065
756	100	95.1505
757	100	95.329
758	100	95.113
759	100	95.0825
760	100	94.8795
761	100	95.1985
762	100	95.279
763	100	95.2175
764	100	94.98
765	100	95.2285
766	100	95.188
767	100	95.1775
768	100	95.1215
769	100	95.362
770	100	95.239
771	100	95.51
772	100	95.0655
773	100	95.2205
774	100	95.2435
775	100	95.3355
776	100	95.225
777	100	95.248
778	100	95.232
779	100	94.861
780	100	95.148
781	100	95.231
782	100	94.791
783	100	95.0225
784	100	95.2925
785	100	94.9075
786	100	95.186
787	100	95.479
788	100	95.1615
789	100	95.062
790	100	95.3635
791	100	94.953
792	100	94.9555
793	100	95.171
794	100	95.1115
795	100	95.0615
796	100	95.325
797	100	95.226
798	100	95.3475
799	100	94.988
800	100	94.8425
801	100	95.351
802	100	94.9945
803	100	95.2595
804	100	95.319
805	100	95.1305
806	100	95.297
807	100	95.3195
808	100	95.1025
809	100	95.376
810	100	95.3745
811	100	95.003
812	100	95.2085
813	100	95.366
814	100	95.3835
815	100	95.517
816	100	95.144
817	100	94.9585
818	100	95.0285
819	100	95.0245
820	100	95.3685
821	100	95.3305
822	100	95.4175
823	100	95.3795
824	100	95.1095
825	100	95.363
826	100	95.347
827	100	95.13
828	100	95.242
829	100	95.5015
830	100	95.222
831	100	95.0415
832	100	95.177
833	100	95.411
834	100	95.3265
835	100	95.2285
836	100	95.101
837	100	95.4185
838	100	95.168
839	100	95.4605
840	100	95.3395
841	100	95.1645
842	100	95.3515
843	100	95.2235
844	100	94.8735
845	100	94.992
846	100	95.2885
847	100	95.093
848	100	95.269
849	100	95.132
850	100	95.451
851	100	95.257
852	100	95.19
853	100	95.0535
854	100	94.94
855	100	94.97
856	100	95.082
857	100	95.4175
858	100	95.009
859	100	95.238
860	100	95.156
861	100	95.142
862	100	95.46
863	100	95.101
864	100	94.794
865	100	95.1795
866	100	95.0965
867	100	95.019
868	100	95.331
869	100	95.0755
870	100	95.4375
871	100	95.2595
872	100	95.5355
873	100	95.1105
874	100	94.956
875	100	95.1275
876	100	95.1635
877	100	95.4585
878	100	94.9685
879	100	95.2745
880	100	95.3945
881	100	95.088
882	100	95.036
883	100	95.282
884	100	94.976
885	100	95.24
886	100	95.177
887	100	95.1245
888	100	94.8975
889	100	95.2885
890	100	95.136
891	100	95.292
892	100	94.9455
893	100	95.1865
894	100	95.121
895	100	95.3175
896	100	95.2795
897	100	94.9655
898	100	95.292
899	100	95.097
900	100	95.231
901	100	94.954
902	100	95.331
903	100	95.22
904	100	95.111
905	100	95.102
906	100	95.212
907	100	95.246
908	100	95.193
909	100	95.426
910	100	95.387
911	100	95.329
912	100	95.227
913	100	95.2225
914	100	95.1135
915	100	95.282
916	100	95.209
917	100	95.2935
918	100	95.288
919	100	95.1085
920	100	94.9465
921	100	94.953
922	100	95.2505
923	100	95.1185
924	100	95.123
925	100	95.1515
926	100	95.191
927	100	95.1725
928	100	95.2345
929	100	94.926
930	100	94.881
931	100	95.3985
932	100	95.041
933	100	95.0015
934	100	95.179
935	100	95.2515
936	100	95.347
937	100	95.0005
938	100	95.0345
939	100	95.2585
940	100	95.1635
941	100	95.084
942	100	95.2455
943	100	95.2015
944	100	95.2485
945	100	95.339
946	100	95.375
947	100	95.226
948	100	95.0275
949	100	95.0085
950	100	95.276
951	100	95.284
952	100	95.1105
953	100	95.3375
954	100	95.402
955	100	95.414
956	100	95.406
957	100	95.0005
958	100	95.4385
959	100	95.0535
960	100	95.228
961	100	95.0325
962	100	95.292
963	100	95.111
964	100	94.9995
965	100	95.4685
966	100	95.338
967	100	95.2055
968	100	94.9825
969	100	95.056
970	100	95.2975
971	100	95.082
972	100	95.151
973	100	95.478
974	100	95.0905
975	100	95.194
976	100	95.064
977	100	95.275
978	100	94.994
979	100	95.161
980	100	95.2575
981	100	95.125
982	100	94.9885
983	100	95.259
984	100	95.135
985	100	95.2135
986	100	95.1825
987	100	95.0615
988	100	95.2935
989	100	95.08
990	100	95.235
991	100	94.8755
992	100	95.19
993	100	95.161
994	100	95.3145
995	100	95.2615
996	100	95.141
997	100	94.9285
998	100	95.1325
999	100	95.1095
0	150	153.042
1	150	152.971
2	150	152.994
3	150	152.988
4	150	152.982
5	150	152.977
6	150	152.986
7	150	152.981
8	150	152.973
9	150	152.992
10	150	153.299
11	150	154.228
12	150	153.69
13	150	153.675
14	150	153.677
15	150	153.667
16	150	153.679
17	150	153.653
18	150	153.649
19	150	153.673
20	150	153.665
21	150	154.029
22	150	154.23
23	150	154.226
24	150	154.226
25	150	154.224
26	150	154.212
27	150	154.227
28	150	154.233
29	150	154.22
30	150	154.234
31	150	154.215
32	150	152.999
33	150	152.992
34	150	152.989
35	150	152.973
36	150	152.986
37	150	152.988
38	150	152.964
39	150	152.978
40	150	152.971
41	150	152.976
42	150	152.981
43	150	152.971
44	150	152.971
45	150	152.971
46	150	152.976
47	150	152.98
48	150	153.002
49	150	152.991
50	150	152.991
51	150	153.005
52	150	152.979
53	150	153
54	150	152.984
55	150	152.982
56	150	152.988
57	150	152.974
58	150	152.982
59	150	152.995
60	150	152.977
61	150	152.964
62	150	152.966
63	150	152.95
64	150	153.012
65	150	152.955
66	150	152.97
67	150	152.992
68	150	152.969
69	150	152.97
70	150	153
71	150	152.986
72	150	152.983
73	150	152.975
74	150	152.976
75	150	152.976
76	150	152.987
77	150	152.974
78	150	152.982
79	150	152.948
80	150	152.967
81	150	152.957
82	150	152.964
83	150	152.979
84	150	152.97
85	150	152.961
86	150	152.971
87	150	152.964
88	150	152.958
89	150	154.222
90	150	154.231
91	150	154.224
92	150	154.224
93	150	153.649
94	150	153.65
95	150	152.981
96	150	152.769
97	150	153.68
98	150	153.714
99	150	153.677
100	150	153.368
101	150	152.771
102	150	152.971
103	150	152.964
104	150	152.977
105	150	152.982
106	150	152.976
107	150	152.979
108	150	152.978
109	150	153.02
110	150	152.98
111	150	152.967
112	150	152.964
113	150	152.971
114	150	152.977
115	150	152.972
116	150	152.97
117	150	152.981
118	150	152.966
119	150	152.976
120	150	152.976
121	150	153.04
122	150	152.975
123	150	152.981
124	150	152.977
125	150	152.974
126	150	152.978
127	150	152.996
128	150	153.02
129	150	152.992
130	150	153.017
131	150	152.966
132	150	152.974
133	150	152.966
134	150	152.956
135	150	152.964
136	150	152.977
137	150	152.971
138	150	152.992
139	150	153.032
140	150	152.966
141	150	152.972
142	150	152.971
143	150	152.968
144	150	152.971
145	150	152.968
146	150	152.975
147	150	152.964
148	150	152.97
149	150	152.97
150	150	152.989
151	150	152.972
152	150	152.986
153	150	153.803
154	150	153.956
155	150	154.233
156	150	154.21
157	150	154.213
158	150	154.203
159	150	154.216
160	150	154.225
161	150	154.159
162	150	154.221
163	150	154.224
164	150	154.23
165	150	154.233
166	150	154.216
167	150	154.231
168	150	154.231
169	150	154.204
170	150	154.234
171	150	154.232
172	150	154.228
173	150	154.224
174	150	154.197
175	150	154.207
176	150	154.234
177	150	154.226
178	150	154.233
179	150	154.229
180	150	152.976
181	150	152.977
182	150	153.03
183	150	152.971
184	150	152.963
185	150	152.969
186	150	152.974
187	150	152.952
188	150	152.971
189	150	152.964
190	150	152.975
191	150	152.958
192	150	152.964
193	150	152.948
194	150	152.964
195	150	152.955
196	150	152.964
197	150	152.956
198	150	153.064
199	150	152.998
200	150	152.977
201	150	152.996
202	150	152.995
203	150	152.995
204	150	153.017
205	150	152.983
206	150	152.988
207	150	153.004
208	150	152.976
209	150	152.997
210	150	152.994
211	150	152.994
212	150	152.984
213	150	152.984
214	150	152.99
215	150	152.988
216	150	152.989
217	150	152.991
218	150	152.987
219	150	152.992
220	150	153.036
221	150	152.996
222	150	152.992
223	150	152.989
224	150	152.989
225	150	152.993
226	150	152.991
227	150	152.979
228	150	152.992
229	150	153
230	150	152.978
231	150	152.967
232	150	152.971
233	150	152.977
234	150	152.974
235	150	152.972
236	150	152.991
237	150	152.964
238	150	152.984
239	150	152.998
240	150	153.004
241	150	153
242	150	152.996
243	150	153.006
244	150	152.992
245	150	152.994
246	150	152.995
247	150	152.998
248	150	152.79
249	150	153.042
250	150	152.975
251	150	152.99
252	150	152.987
253	150	153.002
254	150	152.994
255	150	152.976
256	150	152.974
257	150	152.974
258	150	152.989
259	150	153.024
260	150	152.946
261	150	152.979
262	150	152.982
263	150	152.992
264	150	152.972
265	150	152.978
266	150	152.989
267	150	152.986
268	150	152.988
269	150	152.983
270	150	152.984
271	150	152.992
272	150	152.99
273	150	152.982
274	150	152.988
275	150	152.982
276	150	152.973
277	150	152.981
278	150	153.03
279	150	152.988
280	150	152.972
281	150	152.992
282	150	152.998
283	150	152.978
284	150	152.993
285	150	152.983
286	150	152.977
287	150	152.967
288	150	152.966
289	150	152.824
290	150	152.974
291	150	152.982
292	150	152.991
293	150	152.971
294	150	152.993
295	150	152.984
296	150	152.993
297	150	152.997
298	150	152.977
299	150	152.982
300	150	152.896
301	150	152.994
302	150	152.986
303	150	152.959
304	150	153.018
305	150	152.967
306	150	152.97
307	150	152.983
308	150	152.988
309	150	152.983
310	150	152.98
311	150	152.995
312	150	152.962
313	150	152.976
314	150	152.989
315	150	152.969
316	150	154.221
317	150	154.229
318	150	152.972
319	150	152.961
320	150	152.976
321	150	152.964
322	150	152.968
323	150	152.963
324	150	152.899
325	150	152.962
326	150	152.978
327	150	153.018
328	150	152.984
329	150	152.98
330	150	153.018
331	150	152.99
332	150	152.988
333	150	152.987
334	150	152.99
335	150	152.989
336	150	152.987
337	150	152.997
338	150	152.96
339	150	152.993
340	150	152.992
341	150	152.986
342	150	152.969
343	150	152.97
344	150	152.935
345	150	152.972
346	150	152.99
347	150	152.977
348	150	152.981
349	150	152.994
350	150	152.978
351	150	152.981
352	150	152.958
353	150	152.97
354	150	153.017
355	150	152.967
356	150	152.993
357	150	152.989
358	150	152.998
359	150	152.983
360	150	152.98
361	150	152.972
362	150	152.988
363	150	152.981
364	150	153.062
365	150	152.983
366	150	152.983
367	150	152.977
368	150	152.987
369	150	152.987
370	150	152.984
371	150	152.989
372	150	153.004
373	150	152.993
374	150	152.992
375	150	153.048
376	150	152.996
377	150	152.993
378	150	152.969
379	150	152.97
380	150	152.938
381	150	152.97
382	150	152.991
383	150	152.997
384	150	152.979
385	150	152.973
386	150	152.992
387	150	152.983
388	150	153.006
389	150	153.006
390	150	152.992
391	150	153.027
392	150	152.983
393	150	152.995
394	150	152.987
395	150	153.01
396	150	152.989
397	150	153.006
398	150	152.963
399	150	152.989
400	150	152.988
401	150	153.007
402	150	152.988
403	150	152.988
404	150	152.992
405	150	153.013
406	150	152.987
407	150	152.993
408	150	152.986
409	150	152.994
410	150	152.988
411	150	153.007
412	150	152.994
413	150	152.994
414	150	153.012
415	150	152.98
416	150	152.994
417	150	152.976
418	150	152.99
419	150	153.015
420	150	152.963
421	150	152.773
422	150	152.776
423	150	152.78
424	150	152.755
425	150	152.774
426	150	152.77
427	150	152.787
428	150	152.76
429	150	152.789
430	150	152.974
431	150	152.997
432	150	152.965
433	150	152.971
434	150	152.805
435	150	152.782
436	150	152.818
437	150	152.969
438	150	152.976
439	150	152.976
440	150	152.972
441	150	152.987
442	150	152.987
443	150	152.971
444	150	152.978
445	150	152.994
446	150	152.97
447	150	152.983
448	150	152.97
449	150	152.969
450	150	152.983
451	150	152.978
452	150	152.97
453	150	152.98
454	150	152.966
455	150	152.963
456	150	152.978
457	150	152.993
458	150	152.966
459	150	152.971
460	150	153.007
461	150	152.985
462	150	152.981
463	150	152.97
464	150	152.98
465	150	152.969
466	150	152.984
467	150	152.977
468	150	153.005
469	150	152.953
470	150	152.974
471	150	152.977
472	150	152.964
473	150	152.987
474	150	152.965
475	150	153.03
476	150	152.986
477	150	152.982
478	150	152.983
479	150	152.982
480	150	152.992
481	150	153.03
482	150	152.984
483	150	152.977
484	150	152.988
485	150	152.995
486	150	153
487	150	152.979
488	150	152.992
489	150	152.784
490	150	152.781
491	150	152.787
492	150	152.78
493	150	152.777
494	150	152.78
495	150	152.795
496	150	153.686
497	150	153.732
498	150	153.696
499	150	153.684
500	150	153.669
501	150	153.668
502	150	154.219
503	150	154.234
504	150	153.016
505	150	152.982
506	150	152.981
507	150	152.984
508	150	152.984
509	150	152.99
510	150	152.972
511	150	153.024
512	150	153.007
513	150	152.97
514	150	152.974
515	150	152.962
516	150	152.972
517	150	153.004
518	150	152.965
519	150	153.001
520	150	152.976
521	150	153
522	150	152.995
523	150	152.969
524	150	152.994
525	150	152.973
526	150	152.977
527	150	152.98
528	150	152.967
529	150	152.955
530	150	152.965
531	150	152.967
532	150	152.996
533	150	152.963
534	150	152.963
535	150	152.975
536	150	152.966
537	150	153.013
538	150	152.998
539	150	152.972
540	150	152.965
541	150	152.989
542	150	152.962
543	150	152.973
544	150	152.976
545	150	152.961
546	150	153.021
547	150	152.968
548	150	152.98
549	150	152.983
550	150	152.97
551	150	152.969
552	150	153
553	150	152.976
554	150	152.97
555	150	152.968
556	150	152.994
557	150	152.954
558	150	152.967
559	150	152.983
560	150	152.995
561	150	152.974
562	150	152.975
563	150	152.975
564	150	152.964
565	150	152.821
566	150	152.782
567	150	152.79
568	150	152.792
569	150	152.769
570	150	152.799
571	150	152.793
572	150	152.8
573	150	152.797
574	150	153.008
575	150	153.002
576	150	153.004
577	150	152.998
578	150	152.997
579	150	152.995
580	150	153
581	150	152.994
582	150	153.016
583	150	152.97
584	150	152.981
585	150	152.98
586	150	153.006
587	150	152.989
588	150	152.968
589	150	153.002
590	150	152.984
591	150	153.037
592	150	152.986
593	150	152.988
594	150	152.976
595	150	152.977
596	150	152.938
597	150	152.774
598	150	152.773
599	150	152.77
600	150	152.767
601	150	152.794
602	150	152.786
603	150	152.956
604	150	152.965
605	150	152.964
606	150	152.957
607	150	152.97
608	150	152.769
609	150	152.78
610	150	152.976
611	150	152.971
612	150	152.977
613	150	152.968
614	150	152.967
615	150	152.98
616	150	152.964
617	150	152.99
618	150	152.995
619	150	152.973
620	150	152.977
621	150	152.984
622	150	152.97
623	150	152.97
624	150	152.927
625	150	152.879
626	150	152.962
627	150	153.021
628	150	152.957
629	150	153.007
630	150	152.973
631	150	152.988
632	150	152.97
633	150	153
634	150	152.996
635	150	152.991
636	150	153.035
637	150	152.99
638	150	152.979
639	150	152.975
640	150	152.978
641	150	152.849
642	150	152.968
643	150	152.993
644	150	152.977
645	150	152.984
646	150	152.981
647	150	152.977
648	150	152.99
649	150	152.988
650	150	152.975
651	150	153.006
652	150	152.98
653	150	152.989
654	150	152.975
655	150	152.977
656	150	152.99
657	150	152.976
658	150	152.983
659	150	152.995
660	150	152.99
661	150	152.988
662	150	153.024
663	150	152.974
664	150	152.971
665	150	152.982
666	150	152.976
667	150	153.006
668	150	153.005
669	150	153.018
670	150	152.97
671	150	152.969
672	150	152.975
673	150	153
674	150	152.985
675	150	152.976
676	150	152.971
677	150	152.968
678	150	152.976
679	150	152.982
680	150	152.984
681	150	152.986
682	150	153.006
683	150	152.981
684	150	152.997
685	150	152.982
686	150	152.975
687	150	152.992
688	150	153.01
689	150	153.015
690	150	152.994
691	150	153.001
692	150	152.988
693	150	153.001
694	150	153.024
695	150	153.003
696	150	152.999
697	150	153
698	150	152.994
699	150	153
700	150	153.017
701	150	153.004
702	150	152.996
703	150	154.207
704	150	154.207
705	150	153.012
706	150	152.989
707	150	152.995
708	150	152.993
709	150	152.995
710	150	152.989
711	150	152.994
712	150	152.994
713	150	152.993
714	150	152.972
715	150	152.986
716	150	152.897
717	150	152.99
718	150	153.003
719	150	152.991
720	150	153.008
721	150	153.032
722	150	152.995
723	150	153.015
724	150	152.998
725	150	152.922
726	150	153.003
727	150	152.994
728	150	153.012
729	150	152.993
730	150	153.016
731	150	152.972
732	150	152.974
733	150	153.011
734	150	152.957
735	150	152.978
736	150	152.977
737	150	152.98
738	150	152.987
739	150	152.978
740	150	152.992
741	150	152.946
742	150	152.981
743	150	153.029
744	150	154.233
745	150	154.231
746	150	154.232
747	150	154.225
748	150	152.997
749	150	153.017
750	150	153.004
751	150	153.005
752	150	153.003
753	150	153
754	150	153.003
755	150	153.069
756	150	153.014
757	150	153.001
758	150	152.997
759	150	153
760	150	153.047
761	150	153.006
762	150	153.069
763	150	153
764	150	152.987
765	150	153.012
766	150	153.019
767	150	153.052
768	150	153.001
769	150	153
770	150	153.061
771	150	152.982
772	150	153.01
773	150	153.029
774	150	153.005
775	150	153.017
776	150	153.02
777	150	152.993
778	150	152.994
779	150	152.797
780	150	152.775
781	150	152.788
782	150	153
783	150	152.97
784	150	152.987
785	150	152.972
786	150	153.053
787	150	152.99
788	150	152.994
789	150	152.983
790	150	152.982
791	150	152.971
792	150	153.047
793	150	152.969
794	150	152.993
795	150	153.002
796	150	152.989
797	150	152.978
798	150	152.971
799	150	152.962
800	150	153.01
801	150	153.005
802	150	152.977
803	150	152.982
804	150	152.988
805	150	153.018
806	150	152.976
807	150	152.994
808	150	152.974
809	150	152.983
810	150	152.981
811	150	152.995
812	150	152.991
813	150	152.986
814	150	153
815	150	153.012
816	150	153.003
817	150	153.03
818	150	152.993
819	150	153.007
820	150	152.995
821	150	152.98
822	150	152.974
823	150	152.994
824	150	152.982
825	150	152.987
826	150	152.985
827	150	152.984
828	150	153.031
829	150	152.987
830	150	152.975
831	150	153
832	150	152.98
833	150	152.986
834	150	153.005
835	150	153
836	150	152.979
837	150	152.984
838	150	152.982
839	150	152.984
840	150	153.013
841	150	152.982
842	150	152.983
843	150	153
844	150	153.012
845	150	152.976
846	150	153.001
847	150	153.032
848	150	153.004
849	150	153.004
850	150	153.004
851	150	152.993
852	150	152.989
853	150	152.995
854	150	152.946
855	150	152.969
856	150	152.982
857	150	153.001
858	150	153.006
859	150	152.954
860	150	153.059
861	150	153.004
862	150	153.004
863	150	153.013
864	150	153.029
865	150	153.001
866	150	152.982
867	150	152.994
868	150	152.994
869	150	152.987
870	150	152.997
871	150	152.992
872	150	153.001
873	150	153.001
874	150	153.099
875	150	152.995
876	150	153.024
877	150	153
878	150	152.984
879	150	152.99
880	150	152.994
881	150	152.991
882	150	153.007
883	150	152.996
884	150	153.016
885	150	152.994
886	150	153.018
887	150	153.002
888	150	153.002
889	150	153
890	150	152.995
891	150	153.008
892	150	153.039
893	150	152.982
894	150	153.036
895	150	152.879
896	150	152.808
897	150	152.791
898	150	152.822
899	150	152.791
900	150	152.863
901	150	152.797
902	150	152.81
903	150	152.799
904	150	152.805
905	150	153.001
906	150	152.995
907	150	152.983
908	150	152.974
909	150	152.974
910	150	152.995
911	150	152.996
912	150	152.912
913	150	152.98
914	150	154.224
915	150	154.233
916	150	154.208
917	150	154.23
918	150	154.219
919	150	154.224
920	150	154.229
921	150	154.186
922	150	154.197
923	150	154.23
924	150	154.232
925	150	154.234
926	150	154.223
927	150	154.217
928	150	154.219
929	150	154.233
930	150	154.233
931	150	154.195
932	150	154.231
933	150	154.232
934	150	154.226
935	150	154.224
936	150	153.65
937	150	153.656
938	150	153.651
939	150	153.634
940	150	154.206
941	150	154.222
942	150	152.993
943	150	152.965
944	150	152.975
945	150	152.965
946	150	152.977
947	150	152.994
948	150	152.995
949	150	152.971
950	150	152.967
951	150	153.013
952	150	152.962
953	150	152.988
954	150	152.972
955	150	152.97
956	150	152.961
957	150	152.99
958	150	152.97
959	150	152.982
960	150	152.996
961	150	152.983
962	150	152.975
963	150	152.923
964	150	152.982
965	150	152.982
966	150	152.975
967	150	153.007
968	150	152.983
969	150	152.993
970	150	152.984
971	150	152.989
972	150	152.978
973	150	153.007
974	150	153.02
975	150	152.983
976	150	152.987
977	150	153.017
978	150	152.974
979	150	152.988
980	150	152.984
981	150	152.995
982	150	152.982
983	150	152.986
984	150	152.949
985	150	152.983
986	150	153.008
987	150	152.968
988	150	152.97
989	150	152.992
990	150	152.985
991	150	152.983
992	150	153
993	150	152.984
994	150	152.999
995	150	152.991
996	150	153.012
997	150	153.04
998	150	152.992
[truncated: 5,001 more rows]
