# Supplementary material for: Memristor-based adaptive analog-to-digital conversion for efficient and accurate compute-in-memory
Source: Nat Commun. 2025 Nov 6;16:9749. doi: 10.1038/s41467-025-65233-w (PMC12592462; doi:10.1038/s41467-025-65233-w)
Supplement: Supplementary file 6 — Source Data Fig 4 [file 41467_2025_65233_MOESM6_ESM.xlsx]

## Sheet: 4a_INL_Data
Digital_Code	Sample_1	Sample_2	Sample_3	Sample_4	Sample_5	Sample_6	Sample_7	Sample_8	Sample_9	Sample_10	Average
0	0	0	0	0	0	0	0	0	0	0	0
1	0.0536801	0.0114281	0.0540881	-0.114398	-0.0170487	-0.0986742	0.00702451	0.0177642	0.0637944	-0.0900797	-0.0112421
2	-0.0852182	0.0451793	-0.0169008	-0.0271824	-0.156071	-0.0648964	-0.0119662	-0.00930786	-0.0710632	0.0512657	-0.0346161
3	-0.052688	-0.0353552	-0.0878898	-0.0542525	-0.00937862	0.0260242	-0.030957	0.0207629	-0.0344924	0.0211824	-0.0237044
4	-0.0201578	-0.173033	0.0125498	-0.0241798	-0.034115	-0.0544838	0.00719509	-0.120595	-0.0550643	-0.0660436	-0.0527927
5	0.0123725	0.08929	-0.00129624	0.0630357	-0.00170853	-0.020706	-0.0689385	-0.0333813	-0.0756363	-0.038984	-0.00759527
6	-0.069383	-0.0483874	0.0420005	0.0359656	-0.0835878	-0.0440711	-0.0307864	-0.00331061	0.0180774	0.0452185	-0.0138264
7	0.0202901	-0.0717791	-0.143274	-0.0482475	0.0631044	-0.0674362	-0.0497772	-0.0875256	-0.11678	-0.0991504	-0.0600576
8	-0.175751	-0.209456	-0.0428345	0.0389681	-0.0187748	0.13777	-0.0687679	-0.114598	0.0912192	-0.129234	-0.0491459
9	0.0282078	0.0528661	-0.0566806	0.0118979	0.0136317	0.0572622	-0.0306159	0.0869016	-0.215067	0.0692546	0.00176584
10	0.00359514	0.0294745	-0.12767	0.0419706	0.103181	0.09104	0.00753625	0.0598295	0.107218	0.0391713	0.0355347
11	0.0361254	0.0632256	0.029913	0.0149005	0.0784446	0.0676749	0.0456883	-0.0243855	0.0866462	0.066231	0.0464464
12	0.182941	0.0969768	0.0732097	-0.0693126	0.110851	-0.0128331	0.0838404	0.00568528	0.0660742	0.0361478	0.0573581
13	-0.0130998	0.0735851	0.0593636	0.132189	0.0289719	0.0209447	-0.049436	0.035756	0.102645	0.00606455	0.0396984
14	0.0194304	0.107336	0.10266	-0.00916717	0.00423547	-0.0595633	0.160145	0.12297	0.0249302	0.0331242	0.0506101
15	0.0519606	-0.0303411	0.0888143	0.0209055	-0.0776438	0.0313573	0.0268682	0.0387547	0.00435827	0.0601838	0.0215218

## Sheet: 4b_DNL_Data
Digital_Code	Sample_1	Sample_2	Sample_3	Sample_4	Sample_5	Sample_6	Sample_7	Sample_8	Sample_9	Sample_10	Average
0	0.0536801	0.0114281	0.0540881	-0.114398	-0.0170487	-0.0986742	0.00702451	0.0177642	0.0637944	-0.0900797	-0.0112421
1	-0.138898	0.0337512	-0.0709889	0.0872156	-0.139022	0.0337778	-0.0189908	-0.0270721	-0.134858	0.141345	-0.023374
2	0.0325302	-0.0805345	-0.0709889	-0.0270702	0.146692	0.0909206	-0.0189908	0.0300707	0.0365709	-0.0300832	0.0109117
3	0.0325302	-0.137677	0.10044	0.0300727	-0.0247364	-0.0805079	0.0381521	-0.141358	-0.020572	-0.0872261	-0.0290883
4	0.0325302	0.262323	-0.0138461	0.0872156	0.0324065	0.0337778	-0.0761336	0.0872136	-0.020572	0.0270596	0.0451974
5	-0.0817555	-0.137677	0.0432968	-0.0270702	-0.0818792	-0.0233651	0.0381521	0.0300707	0.0937137	0.0842025	-0.00623115
6	0.0896731	-0.0233917	-0.185275	-0.084213	0.146692	-0.0233651	-0.0189908	-0.084215	-0.134858	-0.144369	-0.0462312
7	-0.196041	-0.137677	0.10044	0.0872156	-0.0818792	0.205206	-0.0189908	-0.0270721	0.207999	-0.0300832	0.0109117
8	0.203959	0.262323	-0.0138461	-0.0270702	0.0324065	-0.0805079	0.0381521	0.201499	-0.306286	0.198488	0.0509117
9	-0.0246126	-0.0233917	-0.0709889	0.0300727	0.0895493	0.0337778	0.0381521	-0.0270721	0.322285	-0.0300832	0.0337688
10	0.0325302	0.0337512	0.157582	-0.0270702	-0.0247364	-0.0233651	0.0381521	-0.084215	-0.020572	0.0270596	0.0109117
11	0.146816	0.0337512	0.0432968	-0.084213	0.0324065	-0.0805079	0.0381521	0.0300707	-0.020572	-0.0300832	0.0109117
12	-0.196041	-0.0233917	-0.0138461	0.201501	-0.0818792	0.0337778	-0.133276	0.0300707	0.0365709	-0.0300832	-0.0176597
13	0.0325302	0.0337512	0.0432968	-0.141356	-0.0247364	-0.0805079	0.209581	0.0872136	-0.0777148	0.0270596	0.0109117
14	0.0325302	-0.137677	-0.0138461	0.0300727	-0.0818792	0.0909206	-0.133276	-0.084215	-0.020572	0.0270596	-0.0290883
15	0	0	0	0	0	0	0	0	0	0	0

## Sheet: 4c_4d_Original_Data
ADC Precision	Device Variation %	Type	max_abs_value
2	0	DNL	0.142073
2	0	DNL	0.142073
2	0	DNL	0.142073
2	0	DNL	0.142073
2	0	DNL	0.142073
2	0	DNL	0.142073
2	0	DNL	0.142073
2	0	DNL	0.142073
2	0	DNL	0.142073
2	0	DNL	0.142073
2	0	INL	0.136978
2	0	INL	0.136978
2	0	INL	0.136978
2	0	INL	0.136978
2	0	INL	0.136978
2	0	INL	0.136978
2	0	INL	0.136978
2	0	INL	0.136978
2	0	INL	0.136978
2	0	INL	0.136978
2	0.25	DNL	0.142073
2	0.25	DNL	0.142073
2	0.25	DNL	0.142073
2	0.25	DNL	0.142073
2	0.25	DNL	0.142073
2	0.25	DNL	0.142073
2	0.25	DNL	0.142073
2	0.25	DNL	0.142073
2	0.25	INL	0.136978
2	0.25	INL	0.136978
2	0.25	INL	0.136978
2	0.25	INL	0.136978
2	0.25	INL	0.136978
2	0.25	INL	0.136978
2	0.25	INL	0.136978
2	0.25	INL	0.136978
2	0.5	DNL	0.15101
2	0.5	DNL	0.138495
2	0.5	DNL	0.15101
2	0.5	DNL	0.147441
2	0.5	DNL	0.142073
2	0.5	DNL	0.147441
2	0.5	DNL	0.15101
2	0.5	DNL	0.138495
2	0.5	INL	0.140825
2	0.5	INL	0.133394
2	0.5	INL	0.140825
2	0.5	INL	0.137244
2	0.5	INL	0.136978
2	0.5	INL	0.137244
2	0.5	INL	0.140825
2	0.5	INL	0.133394
2	0.75	DNL	0.147441
2	0.75	DNL	0.152812
2	0.75	DNL	0.142073
2	0.75	DNL	0.142073
2	0.75	DNL	0.138495
2	0.75	DNL	0.142073
2	0.75	DNL	0.142073
2	0.75	DNL	0.15101
2	0.75	INL	0.137244
2	0.75	INL	0.136709
2	0.75	INL	0.137508
2	0.75	INL	0.136978
2	0.75	INL	0.136978
2	0.75	INL	0.136978
2	0.75	INL	0.136978
2	0.75	INL	0.140825
2	1	DNL	0.161773
2	1	DNL	0.170738
2	1	DNL	0.16716
2	1	DNL	0.185116
2	1	DNL	0.16716
2	1	DNL	0.147441
2	1	DNL	0.136709
2	1	DNL	0.170738
2	1	INL	0.141379
2	1	INL	0.145259
2	1	INL	0.141652
2	1	INL	0.141652
2	1	INL	0.146382
2	1	INL	0.137244
2	1	INL	0.136709
2	1	INL	0.145259
2	1.25	DNL	0.15101
2	1.25	DNL	0.152812
2	1.25	DNL	0.145633
2	1.25	DNL	0.138495
2	1.25	DNL	0.161773
2	1.25	DNL	0.170738
2	1.25	DNL	0.149216
2	1.25	DNL	0.154561
2	1.25	INL	0.140825
2	1.25	INL	0.137508
2	1.25	INL	0.140544
2	1.25	INL	0.133394
2	1.25	INL	0.141379
2	1.25	INL	0.145259
2	1.25	INL	0.133894
2	1.25	INL	0.144388
2	1.5	DNL	0.185116
2	1.5	DNL	0.201372
2	1.5	DNL	0.147441
2	1.5	DNL	0.201372
2	1.5	DNL	0.194098
2	1.5	DNL	0.15639
2	1.5	DNL	0.15995
2	1.5	DNL	0.147441
2	1.5	INL	0.149445
2	1.5	INL	0.150319
2	1.5	INL	0.137244
2	1.5	INL	0.150319
2	1.5	INL	0.153354
2	1.5	INL	0.141104
2	1.5	INL	0.144681
2	1.5	INL	0.137244
2	1.75	DNL	0.145633
2	1.75	DNL	0.204956
2	1.75	DNL	0.158187
2	1.75	DNL	0.163491
2	1.75	DNL	0.219413
2	1.75	DNL	0.222978
2	1.75	DNL	0.15995
2	1.75	DNL	0.210391
2	1.75	INL	0.140544
2	1.75	INL	0.153963
2	1.75	INL	0.137769
2	1.75	INL	0.14824
2	1.75	INL	0.158216
2	1.75	INL	0.161853
2	1.75	INL	0.144681
2	1.75	INL	0.154264
2	2	DNL	0.15639
2	2	DNL	0.168946
2	2	DNL	0.237464
2	2	DNL	0.170738
2	2	DNL	0.15995
2	2	DNL	0.190531
2	2	DNL	0.194098
2	2	DNL	0.185116
2	2	INL	0.141104
2	2	INL	0.166146
2	2	INL	0.145259
2	2	INL	0.140825
2	2	INL	0.144681
2	2	INL	0.149739
2	2	INL	0.153354
2	2	INL	0.149445
2	2.25	DNL	0.163491
2	2.25	DNL	0.152699
2	2.25	DNL	0.170738
2	2.25	DNL	0.201179
2	2.25	DNL	0.13314
2	2.25	DNL	0.131285
2	2.25	DNL	0.149216
2	2.25	DNL	0.201372
2	2.25	INL	0.14824
2	2.25	INL	0.147621
2	2.25	INL	0.145259
2	2.25	INL	0.157271
2	2.25	INL	0.129553
2	2.25	INL	0.13314
2	2.25	INL	0.133894
2	2.25	INL	0.150319
2	2.5	DNL	0.248419
2	2.5	DNL	0.221062
2	2.5	DNL	0.183255
2	2.5	DNL	0.179437
2	2.5	DNL	0.212071
2	2.5	DNL	0.244839
2	2.5	DNL	0.257474
2	2.5	DNL	0.233567
2	2.5	INL	0.166808
2	2.5	INL	0.16513
2	2.5	INL	0.152733
2	2.5	INL	0.159159
2	2.5	INL	0.161196
2	2.5	INL	0.163131
2	2.5	INL	0.170807
2	2.5	INL	0.172651
3	0	DNL	0.0854404
3	0	DNL	0.0854404
3	0	DNL	0.0854404
3	0	DNL	0.0854404
3	0	DNL	0.0854404
3	0	DNL	0.0854404
3	0	DNL	0.0854404
3	0	DNL	0.0854404
3	0	DNL	0.0854404
3	0	DNL	0.0854404
3	0	INL	0.0854404
3	0	INL	0.0854404
3	0	INL	0.0854404
3	0	INL	0.0854404
3	0	INL	0.0854404
3	0	INL	0.0854404
3	0	INL	0.0854404
3	0	INL	0.0854404
3	0	INL	0.0854404
3	0	INL	0.0854404
3	0.25	DNL	0.0801616
3	0.25	DNL	0.0909398
3	0.25	DNL	0.0884308
3	0.25	DNL	0.0854404
3	0.25	DNL	0.0743375
3	0.25	DNL	0.0909398
3	0.25	DNL	0.0854404
3	0.25	DNL	0.0728667
3	0.25	INL	0.0909548
3	0.25	INL	0.0909398
3	0.25	INL	0.0884308
3	0.25	INL	0.0854404
3	0.25	INL	0.0845734
3	0.25	INL	0.0909398
3	0.25	INL	0.0854404
3	0.25	INL	0.0963778
3	0.5	DNL	0.0856018
3	0.5	DNL	0.089598
3	0.5	DNL	0.0909398
3	0.5	DNL	0.0770004
3	0.5	DNL	0.0770004
3	0.5	DNL	0.0724773
3	0.5	DNL	0.0828411
3	0.5	DNL	0.0841578
3	0.5	INL	0.0912234
3	0.5	INL	0.0899137
3	0.5	INL	0.0924595
3	0.5	INL	0.0909398
3	0.5	INL	0.0770004
3	0.5	INL	0.0770004
3	0.5	INL	0.083492
3	0.5	INL	0.0867678
3	0.5	INL	0.0870774
3	0.75	DNL	0.0790361
3	0.75	DNL	0.111754
3	0.75	DNL	0.111393
3	0.75	DNL	0.0974282
3	0.75	DNL	0.0974282
3	0.75	DNL	0.13906
3	0.75	DNL	0.106841
3	0.75	DNL	0.106841
3	0.75	INL	0.100929
3	0.75	INL	0.10251
3	0.75	INL	0.111754
3	0.75	INL	0.0974282
3	0.75	INL	0.0974282
3	0.75	INL	0.0900524
3	0.75	INL	0.106841
3	0.75	INL	0.106841
3	1	DNL	0.138904
3	1	DNL	0.117004
3	1	DNL	0.107875
3	1	DNL	0.112186
3	1	DNL	0.113026
3	1	DNL	0.0872314
3	1	DNL	0.118392
3	1	DNL	0.138319
3	1	INL	0.105574
3	1	INL	0.117004
3	1	INL	0.123518
3	1	INL	0.113293
3	1	INL	0.113026
3	1	INL	0.126659
3	1	INL	0.109145
3	1	INL	0.127089
3	1.25	DNL	0.101752
3	1.25	DNL	0.101752
3	1.25	DNL	0.134792
3	1.25	DNL	0.120097
3	1.25	DNL	0.141541
3	1.25	DNL	0.148834
3	1.25	DNL	0.139964
3	1.25	DNL	0.103457
3	1.25	INL	0.0986632
3	1.25	INL	0.0986632
3	1.25	INL	0.134334
3	1.25	INL	0.123077
3	1.25	INL	0.100002
3	1.25	INL	0.100683
3	1.25	INL	0.134528
3	1.25	INL	0.139964
3	1.25	INL	0.110372
3	1.5	DNL	0.118463
3	1.5	DNL	0.139044
3	1.5	DNL	0.0889099
3	1.5	DNL	0.0982735
3	1.5	DNL	0.125805
3	1.5	DNL	0.0817244
3	1.5	DNL	0.116667
3	1.5	DNL	0.101752
3	1.5	INL	0.136972
3	1.5	INL	0.117909
3	1.5	INL	0.109547
3	1.5	INL	0.095301
3	1.5	INL	0.133056
3	1.5	INL	0.0972339
3	1.5	INL	0.117523
3	1.5	INL	0.0986632
3	1.75	DNL	0.170573
3	1.75	DNL	0.131377
3	1.75	DNL	0.141618
3	1.75	DNL	0.147876
3	1.75	DNL	0.208603
3	1.75	DNL	0.174672
3	1.75	DNL	0.179573
3	1.75	DNL	0.16864
3	1.75	INL	0.167459
3	1.75	INL	0.175292
3	1.75	INL	0.131377
3	1.75	INL	0.141618
3	1.75	INL	0.137135
3	1.75	INL	0.137439
3	1.75	INL	0.138941
3	1.75	INL	0.112702
3	2	DNL	0.223683
3	2	DNL	0.113869
3	2	DNL	0.154497
3	2	DNL	0.187323
3	2	DNL	0.160706
3	2	DNL	0.157247
3	2	DNL	0.18216
3	2	DNL	0.187412
3	2	INL	0.138598
3	2	INL	0.170322
3	2	INL	0.13109
3	2	INL	0.140091
3	2	INL	0.136154
3	2	INL	0.131853
3	2	INL	0.153588
3	2	INL	0.135806
3	2.25	DNL	0.145965
3	2.25	DNL	0.146062
3	2.25	DNL	0.214271
3	2.25	DNL	0.231635
3	2.25	DNL	0.120037
3	2.25	DNL	0.13537
3	2.25	DNL	0.294904
3	2.25	DNL	0.1356
3	2.25	INL	0.145965
3	2.25	INL	0.122657
3	2.25	INL	0.190279
3	2.25	INL	0.175959
3	2.25	INL	0.166743
3	2.25	INL	0.143354
3	2.25	INL	0.14031
3	2.25	INL	0.134844
3	2.5	DNL	0.105013
3	2.5	DNL	0.105013
3	2.5	DNL	0.237063
3	2.5	DNL	0.23779
3	2.5	DNL	0.149274
3	2.5	DNL	0.194672
3	2.5	DNL	0.239621
3	2.5	DNL	0.206787
3	2.5	INL	0.133571
3	2.5	INL	0.133571
3	2.5	INL	0.162679
3	2.5	INL	0.167545
3	2.5	INL	0.172282
3	2.5	INL	0.120737
3	2.5	INL	0.161435
3	2.5	INL	0.154198
4	0	DNL	0.0325445
4	0	DNL	0.0325445
4	0	DNL	0.0325445
4	0	DNL	0.0325445
4	0	DNL	0.0325445
4	0	DNL	0.0325445
4	0	DNL	0.0325445
4	0	DNL	0.0325445
4	0	DNL	0.0325445
4	0	DNL	0.0325445
4	0	INL	0.0542889
4	0	INL	0.0542889
4	0	INL	0.0542889
4	0	INL	0.0542889
4	0	INL	0.0542889
4	0	INL	0.0542889
4	0	INL	0.0542889
4	0	INL	0.0542889
4	0	INL	0.0542889
4	0	INL	0.0542889
4	0.25	DNL	0.0524482
4	0.25	DNL	0.0327452
4	0.25	DNL	0.0895124
4	0.25	DNL	0.0337114
4	0.25	DNL	0.0315707
4	0.25	DNL	0.075978
4	0.25	DNL	0.0603925
4	0.25	DNL	0.090667
4	0.25	INL	0.0609515
4	0.25	INL	0.0793903
4	0.25	INL	0.0761328
4	0.25	INL	0.0813739
4	0.25	INL	0.0650427
4	0.25	INL	0.0664957
4	0.25	INL	0.0681583
4	0.25	INL	0.075978
4	0.5	DNL	0.0916526
4	0.5	DNL	0.0908655
4	0.5	DNL	0.141192
4	0.5	DNL	0.138545
4	0.5	DNL	0.0859899
4	0.5	DNL	0.0870623
4	0.5	DNL	0.137886
4	0.5	DNL	0.0872818
4	0.5	INL	0.069828
4	0.5	INL	0.0772677
4	0.5	INL	0.0975862
4	0.5	INL	0.103482
4	0.5	INL	0.0893332
4	0.5	INL	0.110023
4	0.5	INL	0.114984
4	0.5	INL	0.0913411
4	0.75	DNL	0.143999
4	0.75	DNL	0.198301
4	0.75	DNL	0.200964
4	0.75	DNL	0.145283
4	0.75	DNL	0.202419
4	0.75	DNL	0.089938
4	0.75	DNL	0.148732
4	0.75	DNL	0.151136
4	0.75	INL	0.0955102
4	0.75	INL	0.139249
4	0.75	INL	0.108801
4	0.75	INL	0.153027
4	0.75	INL	0.131989
4	0.75	INL	0.0955681
4	0.75	INL	0.141853
4	0.75	INL	0.127612
4	1	DNL	0.203959
4	1	DNL	0.185275
4	1	DNL	0.201501
4	1	DNL	0.205206
4	1	DNL	0.209581
4	1	DNL	0.201499
4	1	DNL	0.198488
4	1	DNL	0.262323
4	1	INL	0.182941
4	1	INL	0.143274
4	1	INL	0.132189
4	1	INL	0.156071
4	1	INL	0.13777
4	1	INL	0.160145
4	1	INL	0.129234
4	1	INL	0.209456
4	1.25	DNL	0.3229
4	1.25	DNL	0.201594
4	1.25	DNL	0.200441
4	1.25	DNL	0.204679
4	1.25	DNL	0.19827
4	1.25	DNL	0.197124
4	1.25	DNL	0.259448
4	1.25	DNL	0.314984
4	1.25	INL	0.173927
4	1.25	INL	0.202084
4	1.25	INL	0.140719
4	1.25	INL	0.205105
4	1.25	INL	0.163905
4	1.25	INL	0.148807
4	1.25	INL	0.252173
4	1.25	INL	0.187189
4	1.5	DNL	0.420988
4	1.5	DNL	0.262823
4	1.5	DNL	0.433484
4	1.5	DNL	0.325657
4	1.5	DNL	0.252442
4	1.5	DNL	0.324344
4	1.5	DNL	0.375796
4	1.5	DNL	0.375796
4	1.5	INL	0.238413
4	1.5	INL	0.327418
4	1.5	INL	0.28376
4	1.5	INL	0.247933
4	1.5	INL	0.193861
4	1.5	INL	0.208904
4	1.5	INL	0.283244
4	1.5	INL	0.283244
4	1.75	DNL	0.370809
4	1.75	DNL	0.260765
4	1.75	DNL	0.29939
4	1.75	DNL	0.324486
4	1.75	DNL	0.316217
4	1.75	DNL	0.318548
4	1.75	DNL	0.489877
4	1.75	DNL	0.300794
4	1.75	INL	0.29835
4	1.75	INL	0.180779
4	1.75	INL	0.216067
4	1.75	INL	0.216699
4	1.75	INL	0.176263
4	1.75	INL	0.218344
4	1.75	INL	0.274632
4	1.75	INL	0.253175
4	2	DNL	0.310598
4	2	DNL	0.479508
4	2	DNL	0.434364
4	2	DNL	0.475434
4	2	DNL	0.544725
4	2	DNL	0.297308
4	2	DNL	0.480633
4	2	DNL	0.442576
4	2	INL	0.249419
4	2	INL	0.353563
4	2	INL	0.219529
4	2	INL	0.330285
4	2	INL	0.31395
4	2	INL	0.285342
4	2	INL	0.283289
4	2	INL	0.281287
4	2.25	DNL	0.458934
4	2.25	DNL	0.267198
4	2.25	DNL	0.530323
4	2.25	DNL	0.593564
4	2.25	DNL	0.593564
4	2.25	DNL	0.653379
4	2.25	DNL	0.317023
4	2.25	DNL	0.432178
4	2.25	INL	0.41239
4	2.25	INL	0.253384
4	2.25	INL	0.312072
4	2.25	INL	0.322502
4	2.25	INL	0.322502
4	2.25	INL	0.401528
4	2.25	INL	0.263387
4	2.25	INL	0.278108
4	2.5	DNL	0.430644
4	2.5	DNL	0.427585
4	2.5	DNL	0.531019
4	2.5	DNL	0.374264
4	2.5	DNL	0.643155
4	2.5	DNL	0.645306
4	2.5	DNL	0.357705
4	2.5	DNL	0.424224
4	2.5	INL	0.35086
4	2.5	INL	0.300661
4	2.5	INL	0.290355
4	2.5	INL	0.263051
4	2.5	INL	0.393253
4	2.5	INL	0.354739
4	2.5	INL	0.342896
4	2.5	INL	0.286175
5	0	DNL	0.141625
5	0	DNL	0.141625
5	0	DNL	0.141625
5	0	DNL	0.141625
5	0	DNL	0.141625
5	0	DNL	0.141625
5	0	DNL	0.141625
5	0	DNL	0.141625
5	0	DNL	0.141625
5	0	DNL	0.141625
5	0	INL	0.0801281
5	0	INL	0.0801281
5	0	INL	0.0801281
5	0	INL	0.0801281
5	0	INL	0.0801281
5	0	INL	0.0801281
5	0	INL	0.0801281
5	0	INL	0.0801281
5	0	INL	0.0801281
5	0	INL	0.0801281
5	0.25	DNL	0.141355
5	0.25	DNL	0.141853
5	0.25	DNL	0.141811
5	0.25	DNL	0.141267
5	0.25	DNL	0.142356
5	0.25	DNL	0.141724
5	0.25	DNL	0.141927
5	0.25	DNL	0.142526
5	0.25	INL	0.0992436
5	0.25	INL	0.0971942
5	0.25	INL	0.0976563
5	0.25	INL	0.117178
5	0.25	INL	0.109271
5	0.25	INL	0.113853
5	0.25	INL	0.106929
5	0.25	INL	0.10429
5	0.5	DNL	0.257202
5	0.5	DNL	0.253195
5	0.5	DNL	0.197671
5	0.5	DNL	0.199357
5	0.5	DNL	0.199544
5	0.5	DNL	0.313186
5	0.5	DNL	0.258203
5	0.5	DNL	0.312804
5	0.5	INL	0.227012
5	0.5	INL	0.136489
5	0.5	INL	0.215456
5	0.5	INL	0.171081
5	0.5	INL	0.188633
5	0.5	INL	0.15582
5	0.5	INL	0.141394
5	0.5	INL	0.199812
5	0.75	DNL	0.42751
5	0.75	DNL	0.367268
5	0.75	DNL	0.370447
5	0.75	DNL	0.368799
5	0.75	DNL	0.259384
5	0.75	DNL	0.430166
5	0.75	DNL	0.312377
5	0.75	DNL	0.601147
5	0.75	INL	0.310512
5	0.75	INL	0.267728
5	0.75	INL	0.258215
5	0.75	INL	0.324745
5	0.75	INL	0.184227
5	0.75	INL	0.302508
5	0.75	INL	0.253456
5	0.75	INL	0.361737
5	1	DNL	0.369402
5	1	DNL	0.36944
5	1	DNL	0.316386
5	1	DNL	0.48584
5	1	DNL	0.42957
5	1	DNL	0.372497
5	1	DNL	0.48579
5	1	DNL	0.485644
5	1	INL	0.260314
5	1	INL	0.341207
5	1	INL	0.252621
5	1	INL	0.384125
5	1	INL	0.255466
5	1	INL	0.310669
5	1	INL	0.370418
5	1	INL	0.345809
5	1.25	DNL	0.708463
5	1.25	DNL	0.492317
5	1.25	DNL	0.717106
5	1.25	DNL	0.488899
5	1.25	DNL	0.490167
5	1.25	DNL	0.376712
5	1.25	DNL	0.486062
5	1.25	DNL	0.593963
5	1.25	INL	0.422265
5	1.25	INL	0.454637
5	1.25	INL	0.325845
5	1.25	INL	0.412935
5	1.25	INL	0.370985
5	1.25	INL	0.285027
5	1.25	INL	0.419554
5	1.25	INL	0.420268
5	1.5	DNL	0.886132
5	1.5	DNL	0.937806
5	1.5	DNL	1.00506
5	1.5	DNL	0.890987
5	1.5	DNL	0.712031
5	1.5	DNL	0.769704
5	1.5	DNL	0.936007
5	1.5	DNL	0.597947
5	1.5	INL	0.491322
5	1.5	INL	0.472109
5	1.5	INL	0.591298
5	1.5	INL	0.629449
5	1.5	INL	0.46357
5	1.5	INL	0.560152
5	1.5	INL	0.473161
5	1.5	INL	0.410966
5	1.75	DNL	0.768348
5	1.75	DNL	0.947572
5	1.75	DNL	0.890717
5	1.75	DNL	0.713032
5	1.75	DNL	0.890482
5	1.75	DNL	0.662337
5	1.75	DNL	0.77036
5	1.75	DNL	1.00333
5	1.75	INL	0.681198
5	1.75	INL	0.514853
5	1.75	INL	0.488598
5	1.75	INL	0.620008
5	1.75	INL	0.692979
5	1.75	INL	0.533675
5	1.75	INL	0.464415
5	1.75	INL	0.539184
5	2	DNL	1
5	2	DNL	0.947091
5	2	DNL	0.995996
5	2	DNL	0.783522
5	2	DNL	0.833095
5	2	DNL	0.77271
5	2	DNL	0.826111
5	2	DNL	0.93988
5	2	INL	0.653585
5	2	INL	0.682761
5	2	INL	0.560535
5	2	INL	0.655856
5	2	INL	0.557046
5	2	INL	0.638479
5	2	INL	0.682813
5	2	INL	0.627893
5	2.25	DNL	1.05577
5	2.25	DNL	1.05577
5	2.25	DNL	1.00826
5	2.25	DNL	1.17003
5	2.25	DNL	1.00706
5	2.25	DNL	1.05051
5	2.25	DNL	1.00573
5	2.25	DNL	1.05137
5	2.25	INL	0.686473
5	2.25	INL	0.665892
5	2.25	INL	0.665892
5	2.25	INL	0.633434
5	2.25	INL	0.763605
5	2.25	INL	0.79627
5	2.25	INL	0.687621
5	2.25	INL	0.833542
5	2.5	DNL	0.873813
5	2.5	DNL	0.938877
5	2.5	DNL	1.06145
5	2.5	DNL	1.17204
5	2.5	DNL	0.94613
5	2.5	DNL	1.17932
5	2.5	DNL	1.17342
5	2.5	DNL	1.1643
5	2.5	INL	0.661844
5	2.5	INL	0.594774
5	2.5	INL	0.603928
5	2.5	INL	0.789045
5	2.5	INL	0.721811
5	2.5	INL	0.735737
5	2.5	INL	0.674549
5	2.5	INL	0.78983
6	0	DNL	0.140992
6	0	DNL	0.140992
6	0	DNL	0.140992
6	0	DNL	0.140992
6	0	DNL	0.140992
6	0	DNL	0.140992
6	0	DNL	0.140992
6	0	DNL	0.140992
6	0	DNL	0.140992
6	0	DNL	0.140992
6	0	INL	0.155039
6	0	INL	0.155039
6	0	INL	0.155039
6	0	INL	0.155039
6	0	INL	0.155039
6	0	INL	0.155039
6	0	INL	0.155039
6	0	INL	0.155039
6	0	INL	0.155039
6	0	INL	0.155039
6	0.25	DNL	0.369097
6	0.25	DNL	0.369292
6	0.25	DNL	0.316514
6	0.25	DNL	0.369481
6	0.25	DNL	0.369759
6	0.25	DNL	0.369895
6	0.25	DNL	0.369056
6	0.25	DNL	0.369335
6	0.25	INL	0.254202
6	0.25	INL	0.275422
6	0.25	INL	0.227236
6	0.25	INL	0.246153
6	0.25	INL	0.271746
6	0.25	INL	0.264649
6	0.25	INL	0.217392
6	0.25	INL	0.244368
6	0.5	DNL	0.545262
6	0.5	DNL	0.597319
6	0.5	DNL	0.543399
6	0.5	DNL	0.544514
6	0.5	DNL	0.543863
6	0.5	DNL	0.599526
6	0.5	DNL	0.599559
6	0.5	DNL	0.598713
6	0.5	INL	0.448623
6	0.5	INL	0.378527
6	0.5	INL	0.405318
6	0.5	INL	0.50106
6	0.5	INL	0.373593
6	0.5	INL	0.377717
6	0.5	INL	0.396313
6	0.5	INL	0.445604
6	0.75	DNL	0.77317
6	0.75	DNL	0.774514
6	0.75	DNL	0.598672
6	0.75	DNL	0.772708
6	0.75	DNL	0.599395
6	0.75	DNL	0.598358
6	0.75	DNL	0.773302
6	0.75	DNL	0.772894
6	0.75	INL	0.502611
6	0.75	INL	0.460941
6	0.75	INL	0.476998
6	0.75	INL	0.468218
6	0.75	INL	0.560996
6	0.75	INL	0.469596
6	0.75	INL	0.541023
6	0.75	INL	0.446977
6	1	DNL	0.827978
6	1	DNL	0.82525
6	1	DNL	1.00278
6	1	DNL	1.0528
6	1	DNL	0.825629
6	1	DNL	0.825253
6	1	DNL	1.05389
6	1	DNL	1.05488
6	1	INL	0.815325
6	1	INL	0.713783
6	1	INL	0.596636
6	1	INL	0.606969
6	1	INL	0.730952
6	1	INL	0.789445
6	1	INL	0.742959
6	1	INL	0.709847
6	1.25	DNL	1.05673
6	1.25	DNL	1.28331
6	1.25	DNL	1.05647
6	1.25	DNL	1.0545
6	1.25	DNL	1.05775
6	1.25	DNL	1.05356
6	1.25	DNL	1.04896
6	1.25	DNL	1.0575
6	1.25	INL	1.01222
6	1.25	INL	0.672149
6	1.25	INL	0.688794
6	1.25	INL	1.03425
6	1.25	INL	0.802514
6	1.25	INL	0.700688
6	1.25	INL	0.823595
6	1.25	INL	0.697115
6	1.5	DNL	1.05429
6	1.5	DNL	1.9663
6	1.5	DNL	1.9663
6	1.5	DNL	1.28104
6	1.5	DNL	1.27745
6	1.5	DNL	1.28055
6	1.5	DNL	1.28055
6	1.5	DNL	1.51055
6	1.5	INL	1.29536
6	1.5	INL	1.28456
6	1.5	INL	1.28456
6	1.5	INL	1.02468
6	1.5	INL	0.91564
6	1.5	INL	0.796269
6	1.5	INL	0.796269
6	1.5	INL	0.886745
6	1.75	DNL	1.73965
6	1.75	DNL	2.71307
6	1.75	DNL	1.50819
6	1.75	DNL	1.28116
6	1.75	DNL	1.74177
6	1.75	DNL	1.5174
6	1.75	DNL	1.7396
6	1.75	DNL	1.05711
6	1.75	INL	0.990205
6	1.75	INL	1.58986
6	1.75	INL	1.16631
6	1.75	INL	1.10852
6	1.75	INL	0.888831
6	1.75	INL	1.20654
6	1.75	INL	0.911142
6	1.75	INL	1.21452
6	2	DNL	1.50869
6	2	DNL	1.74375
6	2	DNL	1.74375
6	2	DNL	1.51394
6	2	DNL	1.51733
6	2	DNL	1.51774
6	2	DNL	1.28829
6	2	DNL	1.28553
6	2	DNL	1.28553
6	2	INL	1.41243
6	2	INL	1.18259
6	2	INL	1.18259
6	2	INL	1.21126
6	2	INL	1.33764
6	2	INL	1.39232
6	2	INL	1.09858
6	2	INL	1.03142
6	2	INL	1.03142
6	2.25	DNL	1.73866
6	2.25	DNL	1.73866
6	2.25	DNL	1.73866
6	2.25	DNL	1.73866
6	2.25	DNL	1.73866
6	2.25	DNL	1.73866
6	2.25	DNL	1.73866
6	2.25	DNL	1.74295
6	2.25	INL	1.41044
6	2.25	INL	1.41044
6	2.25	INL	1.41044
6	2.25	INL	1.41044
6	2.25	INL	1.41044
6	2.25	INL	1.41044
6	2.25	INL	1.41044
6	2.25	INL	1.27696
6	2.5	DNL	2.4219
6	2.5	DNL	2.4219
6	2.5	DNL	2.4219
6	2.5	DNL	1.97606
6	2.5	DNL	1.97606
6	2.5	DNL	1.97606
6	2.5	DNL	2.65494
6	2.5	DNL	2.65494
6	2.5	DNL	1.96832
6	2.5	DNL	1.96832
6	2.5	INL	1.55073
6	2.5	INL	1.55073
6	2.5	INL	1.55073
6	2.5	INL	1.25222
6	2.5	INL	1.25222
6	2.5	INL	1.25222
6	2.5	INL	2.35975
6	2.5	INL	2.35975
6	2.5	INL	1.67925
6	2.5	INL	1.67925

## Sheet: 4c_Plotted_INL_Value
Variation (%)	2-bit_RMS	3-bit_RMS	4-bit_RMS	5-bit_RMS	6-bit_RMS
0	0.136978	0.0854404	0.0542889	0.0801281	0.155039
0.25	0.136978	0.0892149	0.0720297	0.105934	0.250889
0.5	0.137622	0.0863875	0.0953467	0.18222	0.417995
0.75	0.137531	0.101924	0.125862	0.287397	0.492388
1	0.141983	0.117159	0.158519	0.319008	0.716939
1.25	0.13971	0.116747	0.187282	0.392622	0.815457
1.5	0.145584	0.114265	0.261656	0.516184	1.05599
1.75	0.150155	0.143956	0.232809	0.572677	1.1537
2	0.149019	0.142734	0.292373	0.634047	1.21662
2.25	0.143455	0.154005	0.325502	0.719728	1.39445
2.5	0.164062	0.151787	0.325377	0.700025	1.69396

## Sheet: 4d_Plotted_DNL_Value
Variation (%)	2-bit_RMS	3-bit_RMS	4-bit_RMS	5-bit_RMS	6-bit_RMS
0	0.142073	0.0854404	0.0325445	0.141625	0.140992
0.25	0.142073	0.0838315	0.0628581	0.141853	0.363225
0.5	0.145961	0.0826754	0.110336	0.252858	0.57217
0.75	0.144834	0.107411	0.164156	0.40345	0.712901
1	0.163957	0.117654	0.209575	0.418959	0.93986
1.25	0.153306	0.125388	0.242815	0.555516	1.08623
1.5	0.175557	0.11034	0.352072	0.851601	1.48654
1.75	0.187975	0.166954	0.341384	0.838288	1.7242
2	0.184516	0.1735	0.440611	0.891618	1.4989
2.25	0.164867	0.187182	0.497755	1.05175	1.7392
2.5	0.2242	0.19208	0.490959	1.07027	2.26179
