# Supplementary material for: Memristor-based adaptive analog-to-digital conversion for efficient and accurate compute-in-memory
Source: Nat Commun. 2025 Nov 6;16:9749. doi: 10.1038/s41467-025-65233-w (PMC12592462; doi:10.1038/s41467-025-65233-w)
Supplement: Supplementary file 7 — Source Data Fig 5 [file 41467_2025_65233_MOESM7_ESM.xlsx]

## Sheet: 5a_original_data
Original Data
3.67542
2.70697
-8.9101
9.948
8.94391
17.8547
3.07318
7.59808
16.1568
17.7524
3.49524
-4.76569
-3.39905
-3.61792
-5.91449
-10.2924
-8.62769
-14.2657
-20.233
-8.99866
-15.2625
-9.62921
-18.8188
-11.0257
-6.59808
-9.65826
-3.3222
-2.35468
-4.02667
1.79156
-0.801636
-3.71698
-5.28784
-7.50098
-8.58594
-0.89032
-9.80566
-14.6285
-31.8272
-6.96576
-0.45575
-17.344
-0.614136
1.4447
4.65906
9.4751
-0.00415039
-0.724426
-8.88538
-4.40771
-11.7578
-10.5996
-17.5828
-16.0873
-34.3684
0.332886
5.51031
-17.2069
-8.02014
-2.88849
0.233093
-1.02795
-2.95111
-2.09332
-11.3824
-4.62274
-27.0684
-18.6351
-19.9599
-24.0099
-17.4705
24.6363
25.1343
-4.14795
-14.0339
-0.484497
1.22522
-2.56104
-5.1925
-5.71136
-6.72998
-7.37726
-15.646
-6.61761
-1.09601
-20.5062
-15.8311
3.18561
3.47229
-21.093
-20.5043
-4.24463
3.78802
6.81403
7.33936
0.0444336
1.10938
1.77197
-11.3066
-2.95197
3.65967
-8.43317
-16.2568
-9.28705
-26.9498
-39.2478
-30.499
-2.80731
9.42328
2.77948
-0.107178
-2.073
-8.15021
-6.42072
-5.94525
-11.8858
-17.1342
-8.89117
-29.0664
-22.2454
-29.3754
-31.0438
-28.1573
-8.40851
4.05438
-3.56427
-7.96588
-7.24792
-8.29102
-16.8412
-18.2078
-25.5159
-30.0439
-17.7324
-41.1169
-21.5999
-20.6052
-29.8502
-24.2761
-18.2696
-0.462036
-0.173889
1.07147
1.6358
-7.28162
-10.181
-8.55286
-18.4034
-7.07306
-6.23206
-36.1134
-10.392
-9.8338
-10.2714
-2.86169
-5.54175
3.44177
4.04694
3.3634
-0.0757446
-6.35785
-3.64545
-1.30133
-0.820496
17.3942
-23.093
-32.2858
-12.9359
-14.628
-13.3541
-1.30109
-9.71381
-6.49585
1.66394
-0.359863
-6.10767
-8.47089
-1.2691
-3.63947
-3.60107
-10.3817
-50.0006
-43.4606
-8.28961
-8.07672
-6.98737
-3.49042
-2.81104
4.34192
9.41809
1.59698
-3.62543
-16.6906
-15.4409
-26.3841
-21.62
-33.4733
-34.0997
-22.64
-4.96741
-17.1475
-7.51996
-1.05737
2.64563
5.31494
6.57562
3.08197
-3.03101
-15.9194
-13.297
-21.9405
-18.4127
-25.1349
-35.71
-18.4371
-7.58124
-21.939
-17.9295
-3.23395
5.46191
5.19263
8.19513
8.23065
0.944702
-4.40021
5.50659
6.51654
4.1972
-17.1785
-20.8255
-4.58221
-19.0443
-14.8517
2.1496
6.20483
12.4484
11.7894
12.519
16.7149
9.09875
-22.3829
-16.7628
-8.53406
-19.5215
-39.8884
-34.7253
-45.6896
-88.7777
-53.4269
-19.2445
-10.803
-11.5131
-14.5
-8.58069
-13.1163
-17.4142
-8.14539
-10.9337
-23.1977
-17.0774
-3.58966
-7.87299
-16.7118
-22.9832
-21.4688
-9.56781
-16.1306
-14.3701
-13.0646
-19.8621
-13.973
-8.89612
-7.18018
-13.7622
-30.0394
-18.5273
6.09674
13.9901
-13.1722
-15.6989
-21.1347
-9.31018
-13.1182
-7.7254
-6.95538
-16.397
-14.7738
-3.02875
-7.82391
-16.825
-23.2365
-20.6898
10.1793
14.6094
-7.80591
-8.19269
0.844788
3.36609
-12.9639
-8.48846
-10.3774
-4.52557
-7.85571
-2.02625
-12.9682
-9.24738
-25.0627
-16.1443
8.6908
3.98169
-16.4979
-8.1781
4.99432
4.46179
-13.8702
-10.7621
-8.34723
-7.11005
-6.66296
-1.35541
-10.7624
-16.009
-16.4105
-1.64423
12.3932
6.17407
-10.4612
-14.1785
-4.67926
1.38873
-17.3984
-10.566
-3.5799
-4.21558
-8.05554
-1.742
-9.53839
-20.0644
-26.5997
-11.0239
-1.07025
13.8863
-11.4099
-16.9579
-16.9277
0.601196
-7.22552
-10.9778
0.213318
-3.75836
-9.49054
-0.825195
-11.7574
-21.7124
-26.92
-4.55481
11.6551
20.4028
-3.19305
-12.4955
-9.96704
6.17914
-7.37506
-11.1102
-8.4198
-4.70526
-7.94904
-0.122192
-14.1295
-16.5729
-17.1119
-13.5831
0.846558
16.0405
-1.28571
-3.758
-2.43378
7.07782
-2.37036
-11.9594
-5.00165
-0.796875
-8.27185
-6.81329
-2.34399
-15.1635
-18.5269
-19.8768
-8.64124
6.67706
-2.48456
-12.7407
-2.29651
8.40253
4.29309
-5.35669
-3.44781
-5.64343
-9.16876
-3.2937
-2.5481
-15.3769
-20.4802
-17.8274
-14.3941
7.0423
2.72742
-1.11194
-4.698
3.52441
-8.69653
-11.0674
-5.64789
-7.42047
-14.6636
0.562317
-9.04889
-19.746
-23.574
-14.3655
-8.9859
6.71539
5.27527
4.24902
-1.41016
-11.0316
-14.3108
-19.9241
-19.3645
-13.5138
-10.2163
-5.17737
-13.4328
-22.8327
-25.3758
-12.7554
6.64697
26.4073
5.03076
5.41736
3.37354
-8.565
-16.3343
-14.9925
-10.9419
-5.62494
-9.06836
-8.16986
-13.8814
-19.6405
-22.2477
-10.1156
12.6995
28.4943
12.8786
4.0249
3.61725
-7.88129
-7.63635
-12.5217
-6.7937
-5.95245
-12.1804
-4.15167
-12.4532
-16.6754
-17.858
-6.53455
9.70508
28.7462
22.3878
3.45941
1.90076
-21.1842
-9.67462
-5.65173
-9.99493
-7.13904
-10.3226
-2.44043
-17.9368
-8.74609
-11.7336
-11.3892
0.209534
21.2632
17.8589
-3.06433
-2.96283
-16.8388
-13.5628
-9.44299
-11.0552
-8.76801
-13.9031
-2.2572
-6.37054
-9.32617
-2.27142
-7.23193
-8.37329
6.57397
18.9959
8.98486
5.35107
-6.6217
-3.56665
-4.33923
-5.07776
-2.96472
-6.36731
-0.896484
8.7749
7.43988
5.45337
13.3297
33.9491
22.199
10.4136
-5.28058
5.35999
8.60992
2.91028
-1.95331
-4.61914
-8.31836
4.24713
-1.65381
-8.76862
-16.084
-27.6569
-13.877
5.00024
-10.7252
-21.6222
-10.6773
0.263916
-6.03876
-10.1939
-20.2691
-19.5438
-16.5566
-13.9005
-21.2685
4.49823
4.65381
-15.7576
7.83508
0.990051
-11.972
-19.1672
-6.36615
-12.9756
-12.2686
-6.19733
-6.90527
-2.76276
0.107971
-3.75916
-10.5386
1.28735
1.15967
-1.79974
13.3464
0.164062
-15.0667
-16.2447
-2.57227
0.286072
-13.235
-11.6075
-8.2207
-6.66876
-8.23712
-8.15204
-10.0549
1.16406
-10.4791
-10.1
-5.35596
-17.2064
-22.0786
-14.1121
12.8256
14.9847
-8.71088
-14.0106
-7.38379
-4.72644
-5.73297
-7.26654
-11.82
-0.277893
-2.99335
-5.87225
-1.0954
0.915344
-10.0049
-17.9859
9.60114
9.31488
-5.32404
-13.6949
0.41156
0.902405
0.766418
-2.74323
-7.54272
9.25793
5.10022
-5.32709
3.23578
2.46954
-5.56891
-19.9139
-16.7413
-25.0104
-18.1547
-11.246
-3.07098
7.159
4.74384
-0.945374
-11.0544
8.77924
8.73053
-10.6099
-11.1918
-2.68683
-9.12457
-4.79755
-32.901
-32.1044
-24.513
-9.74921
-11.2206
4.10687
-0.60144
-8.65613
-12.8433
-2.88379
-10.5166
-21.5308
-17.3721
-25.0864
-12.2047
-16.6674
-41.9899
-15.9608
-2.87738
-8.86011
-16.7025
-0.951538
-5.74731
-6.94336
-10.6716
-6.17126
-15.593
-13.3444
-12.1319
-17.0922
-6.95746
-18.2156
-27.876
0.590576
-1.51129
-9.52802
-15.8259
-2.10468
-4.36139
-3.65491
-11.4788
6.68274
3.73804
-8.74353
-11.5097
-12.3702
-2.11688
-30.0015
-22.7281
5.88007
-3.22595
-6.75293
-8.71069
-6.18231
-10.9001
-8.17322
-15.8629
2.23944
-12.2585
-16.2498
-1.28638
6.75885
7.06415
-29.3444
-6.45166
14.5405
1.01776
-9.39856
-12.278
-8.47064
-13.6072
-9.849
-16.6141
-2.23663
-16.6309
-13.3212
-1.52771
3.96118
5.30298
-10.2011
17.1297
18.9347
-2.4046
-9.02234
-6.39185
-1.92218
-9.14209
-9.54791
-16.4122
-5.24542
-14.0745
-5.70612
6.38934
4.49121
3.79749
4.33606
6.36804
0.700989
-13.5024
-12.742
-9.78687
-8.71857
-5.81421
-6.6084
-12.3095
-6.15222
-3.54138
3.56769
-4.58337
-9.28094
0.105652
0.977722
-6.58649
-6.784
-18.3355
-18.5795
-10.1573
-8.93878
-5.04077
-5.3064
-8.73157
-7.58966
2.00342
5.97589
-8.45068
-10.3804
-12.6221
-25.3141
-39.7635
-33.1149
-14.7987
-10.3196
-6.81232
-10.2686
-9.18207
-9.76526
-16.061
-6.50696
-15.0305
-16.6206
-9.28241
-12.8093
-23.3185
-16.2975
-14.1381
-22.8729
-19.5529
-9.51282
-5.95709
-6.97211
-3.54901
-7.64746
-11.3439
11.8038
4.17804
11.7049
3.74121
12.2659
-9.33771
0.532288
-21.5125
-30.5719
-24.0189
-5.69397
1.22632
2.77087
-2.57489
4.78564
-2.59698
15.0982
-1.88733
-7.6275
-9.78925
1.79938
2.64441
0.336304
-20.4813
-23.7545
-4.72705
-6.7254
-6.91266
-6.96539
-9.83331
-3.12915
-10.1383
9.08246
2.88513
-14.9356
-12.9451
-6.95001
10.5176
16.1412
-1.71863
-5.76221
-7.00037
-12.2188
-11.5145
-14.3851
-11.942
3.69269
-6.38605
13.6686
10.2297
-2.63379
-4.81091
9.60852
10.8569
13.0041
-13.4286
-9.92932
-9.63831
-1.31415
-11.4165
-15.9108
-10.6332
4.11029
-6.72906
13.5121
3.50781
6.55658
-7.05194
3.58612
17.3287
1.57373
-24.6335
-20.9709
-5.48511
2.68048
-5.87061
-4.18207
-9.3363
4.64166
-6.02112
1.74414
-17.6311
-4.23712
-8.96613
-6.35834
-0.993347
-5.13849
-13.6758
-7.71906
22.1958
6.21631
-0.4021
-4.46948
-8.5318
4.16589
-5.84314
-6.76239
-16.2827
-16.7424
-16.3365
11.9186
0.163208
-4.69794
3.47937
9.59973
27.4528
2.37689
-3.67682
2.40991
-0.722229
9.08643
-3.80328
5.64404
-3.17944
-1.85565
-10.2462
4.55176
2.01929
1.50421
-3.96777
7.63721
14.5922
8.41498
-0.017334
-3.0849
-2.01721
6.03815
-8.49219
13.8019
1.15826
-4.88837
-7.73468
-1.27496
-2.37158
13.2739
6.95605
15.3206
18.3427
6.46509
-0.974121
-3.25793
-9.45294
-1.28442
-9.56488
7.78839
-9.02087
-1.46564
3.91193
0.531372
1.94891
12.4796
15.519
20.0021
7.9314
-0.0976562
-0.0463867
-7.48206
-11.7564
-3.03119
-7.38373
10.8483
1.14941
12.4385
7.51068
-8.67529
2.40912
1.21844
13.8018
7.38184
-1.26514
-6.74939
-14.5428
-20.674
-11.7563
0.129883
-7.15259
12.9366
3.98273
1.03577
-4.98779
6.30621
8.00983
-5.77039
6.40967
-10.397
-9.94867
-13.5777
-15.0085
-13.9015
-13.1622
-0.837097
-8.50964
6.16302
-7.86322
-5.98529
-0.474487
18.4647
23.2955
7.19171
0.223328
-9.21326
-11.0473
-13.0693
-15.4233
-10.7738
-11.8781
0.889343
-10.4118
1.4566
-12.3581
-8.84137
-4.97913
5.90869
26.2491
0.379456
11.6505
-6.16913
-21.8232
-19.0863
-15.1832
-14.9194
-15.6783
-6.88165
-14.1934
-1.97437
-4.39362
-3.23773
-4.2381
8.90515
14.3785
23.0419
35.7003
7.02203
-20.1157
-23.1497
-26.8266
-27.389
-25.3602
-16.8002
-6.1803
-1.07983
-12.1543
-26.6642
-13.4066
-16.2902
-5.94806
-8.52258
-9.79602
-6.29919
8.5354
-9.57922
-11.4268
-8.10754
-11.642
-9.1438
-11.2527
-6.51019
-5.52032
-26.6263
-13.9688
-23.4954
-12.0306
-11.2584
-11.7689
4.58636
17.9011
1.85968
-6.12628
-1.74603
-3.48932
1.93811
-12.6249
-12.0312
-5.27325
-9.78528
-8.69928
-22.3817
-19.4656
-27.4475
-19.7958
4.46771
11.7613
7.73047
-7.19281
-1.81592
-1.42377
2.87079
-11.8881
-18.9393
-19.0886
-10.0051
-1.92609
-15.8925
-19.7344
-34.0032
-24.1173
-16.4956
-10.9937
9.15979
-10.9694
-4.44409
-0.698303
4.95923
-8.67303
-16.2556
-16.9861
-21.2078
-12.7609
-19.2722
-24.8441
-26.1596
-11.8729
-16.8761
-27.0383
-5.80927
-13.154
-3.97498
-0.656189
2.32635
-12.6045
-9.37305
-8.54889
-10.5771
-6.71851
-6.03229
-23.2874
-29.4715
-19.5487
-11.9791
-20.6992
-18.5434
-16.7352
-8.46765
-4.45166
4.08215
-10.8405
-5.82526
-4.31763
-14.636
-2.3313
6.40424
-7.38507
-26.6776
-36.0476
-11.8675
-8.7171
-22.658
-9.79388
-2.90405
-7.07556
1.7406
-12.8323
-5.23138
-9.61884
-3.5274
-22.9182
-5.16016
-1.98071
-33.6516
-44.5054
-12.6027
-4.63379
-15.1204
-2.13702
-4.15448
-7.90601
-0.255981
-9.01398
-5.30292
-3.38098
-2.02417
-20.5132
-25.6352
4.5943
-43.05
-35.3622
-13.887
-9.83356
-14.2438
-6.68378
-1.90741
-6.24158
3.84064
-8.74902
-10.983
-6.97632
5.09955
-14.111
-27.8804
-10.9249
-55.4455
-33.1224
-13.0094
-21.9754
-12.8323
-13.4169
2.37122
3.89874
2.30292
-16.0707
-12.308
-7.94751
1.70459
-16.2634
-19.5541
-21.6796
-54.1373
-17.8463
-7.6283
-25.626
-17.1251
-14.816
0.356995
4.72961
7.41931
-15.031
-12.3984
-4.95813
-4.80951
-14.025
-5.26953
-20.429
-42.6623
-7.05927
-8.65021
-14.6439
-16.8068
-15.5734
0.135193
10.8244
12.6938
-12.9239
-11.1922
-6.73926
-16.0689
-21.2279
-23.2097
-27.166
-42.8507
-8.66089
-17.7096
-14.8913
-8.83917
-12.9725
-9.98401
-0.191284
8.39984
-13.9573
-17.8378
-8.92023
-4.00061
-18.2528
-20.5193
-24.305
-32.6576
-26.4061
-14.0118
-9.2049
-1.03101
-2.04211
-9.00909
-6.22369
1.5426
-17.642
-25.2341
-5.74005
2.03046
-9.18274
-22.5661
-14.4116
-32.0172
-47.8296
-26.3904
-12.4308
4.25336
-0.114136
-5.59998
-8.02637
2.2041
-17.5195
-20.0778
-14.4279
-13.0141
-18.1479
-28.8135
-12.9778
-21.5416
-46.3718
-36.3854
-21.8286
-0.75769
1.61023
-4.00732
-3.62457
1.72131
-14.1559
25.0396
0.726318
-9.7934
-24.7571
-10.7576
-12.9414
-18.529
-10.8442
-7.48096
-11.7522
-3.97327
-2.04089
-3.47986
2.70026
12.9409
1.95612
36.4979
-7.77612
-4.13037
-4.81647
10.0502
9.55469
-16.0507
-8.31494
11.1539
-9.60699
-3.00629
1.41632
-1.12231
8.11029
13.0146
-2.74689
25.4057
-23.0789
-9.82214
-10.5073
3.64435
-3.81525
-12.4766
-8.32318
23.843
-5.55011
-19.0574
-3.22681
-2.76202
3.72961
11.2248
-7.96478
36.131
-17.0228
-2.27185
-13.9497
-9.65002
-8.63281
-9.26575
-13.0404
17.5974
1.80511
-20.5961
-5.71222
4.00952
4.41968
11.9761
-5.36536
33.2493
-1.92865
2.54712
-16.0963
-8.61591
-3.36188
-0.0336914
-13.3666
0.354248
-5.1015
-24.9375
-9.61664
4.99133
2.92371
10.9717
-1.20679
27.3779
-5.56793
-8.1557
-22.0374
-11.7404
0.134644
19.1059
-4.35461
-18.8561
-20.4315
-31.3466
-15.4758
6.13739
4.50647
9.22491
-1.52228
29.2497
-10.6113
-9.66315
-16.3235
-20.4473
-0.0106201
22.2775
-7.04688
-16.8795
-10.1487
-16.7039
-18.2794
3.59369
8.77301
6.78424
0.0283203
41.0754
-4.6283
2.5564
-1.83386
-19.6202
-1.67877
12.0968
-13.322
-10.6514
3.09631
-1.29828
-12.6478
-2.55194
4.78717
10.3041
0.273132
40.7032
-3.06165
-3.41431
2.97491
-13.8781
4.87646
1.59247
-28.7676
-12.752
-13.2269
0.977478
-6.56458
-7.50055
1.14441
3.70026
-2.40594
31.9331
-13.5754
-6.56952
-9.10608
-8.40076
13.1437
-17.3361
-36.4968
-11.2564
-6.02899
0.364441
-0.756409
-9.53387
1.67725
11.585
-1.76636
28.0354
-13.6884
-6.92047
-9.96527
-5.81598
-2.29584
-36.6634
-34.905
-7.62787
-6.62781
-6.26215
-8.23328
-7.96783
3.04211
16.9165
3.72327
30.2674
-10.9429
-7.00952
-2.2196
-2.97028
-17.1785
-45.494
-24.9269
-13.3423
-13.9932
-9.10675
-5.77271
-10.6004
-1.88629
14.1844
5.00378
31.0412
-10.41
2.04474
7.30811
-5.62555
-22.2858
-42.7114
-16.2309
-7.27246
-24.1462
-6.69977
-1.5824
-1.72003
0.389099
14.0573
3.40991
29.7051
-8.81207
7.61755
11.0123
0.406311
-19.2475
-24.5801
-12.561
-2.86121
-13.2571
-6.33044
2.21301
6.08759
3.30652
13.3537
0.590027
23.8491
-13.2841
14.6317
12.5015
6.37158
4.19421
-4.47058
-7.68073
-16.525
-16.8009
-3.7691
0.740417
3.14221
4.95154
13.8698
-1.94983
21.0504
-5.77203
7.6344
15.5423
11.1029
16.514
19.0292
29.2706
5.7666
1.45081
7.42987
10.9417
10.4457
10.5919
20.8685
5.40344
5.96381
14.5112
29.578
22.8264
23.2006
22.5958
18.0704
17.2599
16.9573
12.9996
13.197
9.3913
12.8148
7.06
6.42426
15.8545
-0.834778
-12.2953
4.02985
9.02686
5.48804
16.5814
8.95038
-10.185
13.868
25.7632
6.1272
11.7398
6.51276
0.914856
-8.73773
5.45685
-7.54407
-4.85492
10.1901
-4.74982
2.08716
6.30194
-6.18347
-30.1636
-24.6597
7.67493
3.80627
9.57086
6.63818
1.42535
-2.77185
2.64221
-7.79779
-8.77246
12.9017
0.463379
5.9209
18.4505
-4.83997
-18.4997
-19.8221
1.95764
3.07074
-2.53662
-4.19171
-3.94916
-6.76312
3.88184
-3.50159
-8.57019
6.00836
-2.10944
5.49609
1.93555
-5.06885
7.19476
11.8683
13.8776
2.05426
-13.6647
-9.91101
-9.90155
-12.2634
3.20636
-2.68933
-8.80432
7.29279
11.8144
3.08234
-0.67981
-22.8154
-9.2583
13.7109
14.0573
11.1633
-8.86743
-11.0986
-5.5224
-10.4208
2.40497
1.06366
-6.01428
5.8092
11.522
30.7271
11.9946
-25.9818
-39.8334
5.15131
9.92279
14.0187
3.10858
2.70685
2.43127
-0.852844
7.69562
6.16675
-2.65167
9.26367
-4.53491
15.8889
20.2637
-24.2565
-54.0443
-33.9927
-11.9702
14.8991
9.43634
-1.47174
-1.40125
1.36841
9.61353
4.77472
1.09686
10.5264
-8.44629
-0.375305
7.03149
-11.8409
-41.4855
-38.6525
-10.9145
-2.68329
5.16058
4.09387
0.582703
-7.87793
8.92407
-7.40039
-0.644836
6.22565
-5.00507
-5.00616
-5.01019
-12.6652
-30.5536
-28.752
0.0619507
0.759644
3.89423
4.36591
6.92749
-2.28418
2.93048
-4.0694
-6.15143
4.82709
-1.77124
-4.46582
-5.20099
-12.7169
-34.9711
-15.5735
11.3978
1.48853
-2.10205
4.37799
8.96521
3.64911
7.60059
-2.95074
-8.57825
-0.663879
-13.8055
-28.3881
-24.7369
-24.9247
-32.0563
-13.2248
13.6369
1.26801
-8.57172
-11.9207
-2.35907
1.7608
10.5848
-11.2728
-24.0536
-16.1615
-29.6809
-48.2922
-35.874
-29.2328
-27.3143
-7.29492
13.3993
4.03638
-8.71851
-15.1672
-11.0288
-11.3642
10.2938
-15.7329
-34.105
-35.615
-33.8809
-28.0475
-20.1192
-16.1425
-22.9031
-15.7632
0.716675
-2.07471
-0.472717
-0.380615
-5.40656
-13.4374
2.40991
-0.486755
-13.8399
-17.8828
-14.192
-14.5049
-17.7099
3.92224
16.1692
-17.4211
-13.0099
-10.2837
-3.78735
2.9231
1.1825
-5.8703
5.31647
0.227539
-13.4412
-18.041
-7.88965
-16.5528
-24.846
-10.6089
4.23706
-3.8186
-28.6298
-28.3582
-20.6318
-12.0051
-10.8214
-19.8162
-9.82788
-36.3832
-60.9567
-63.2211
-62.1855
-58.7042
-74.4988
-60.4884
-54.1836
-44.5185
-25.279
-23.5486
-22.024
-19.8179
-18.0912
-31.1645
-24.8181
-18.5735
-28.7633
-32.626
-34.8345
-50.5531
-52.2699
-46.6675
-34.1665
-48.2186
-42.3183
-25.136
-7.09686
-6.70581
-4.09937
-7.47162
-5.10962
-29.5877
-31.8793
-34.7264
-39.4875
-41.2443
-50.6962
-50.0173
-10.1572
-22.0378
-39.7606
-32.2626
-11.384
-6.91113
-9.5141
-12.7279
-10.1489
-25.3743
-36.3797
-42.8974
-45.982
-24.0919
-38.4568
-42.5825
-10.5153
-23.6974
-41.2435
-44.1016
-13.2769
-8.26727
-8.41248
-19.6351
-11.9468
-17.351
-27.9991
-36.5778
-29.3081
-9.21136
-35.5547
-48.4069
-37.6872
-47.614
-47.9874
-45.8891
-17.4559
-3.58673
-2.02472
-16.9297
-9.99408
-17.5129
-23.2474
-36.6581
-36.6939
-14.9753
-19.103
-59.1042
-73.2791
-77.2212
-62.9113
-49.2579
-25.6284
-12.2666
-9.71906
-18.6917
-8.0813
-23.2841
-18.932
-26.5256
-47.0877
-51.7627
-31.6622
-51.8221
-64.2415
-65.7018
-59.842
-47.4589
-28.5295
-13.1531
-20.9253
-27.2277
-10.4941
-27.3475
-32.1158
-26.8687
-36.2421
-53.9465
-52.3972
-57.5557
-51.8748
-36.9704
-35.8768
-32.2975
-32.3091
-13.5554
-8.42139
-17.9239
-12.2238
-10.5306
-16.4992
-20.687
-27.039
-29.0179
-48.1783
-62.9366
-48.9203
-36.1273
-31.4196
-21.992
-33.5323
-13.6411
-4.58618
-7.66351
-5.69336
-8.13843
-6.01215
-7.60004
-15.6392
-27.3096
-43.734
-67.6633
-55.0192
-33.7032
-20.5956
-14.2568
-29.5324
-16.7559
-9.89154
-14.5607
-8.0556
-19.153
-20.2911
-17.5676
-22.0765
-19.7688
-29.7687
-53.2181
-40.6392
-24.3591
-20.2845
-16.2427
-20.6941
-8.01312
-0.0478516
-11.772
-14.0439
-21.8922
-15.2587
-13.7975
-28.9145
-55.2842
-50.2834
-41.9457
-42.3235
-30.0521
-17.2411
-9.32214
2.9848
9.27338
7.07782
-9.3349
-13.6797
-15.5388
-15.4651
-26.7159
-45.5465
-58.4982
-52.5309
-44.8046
-41.6291
-33.795
-17.6249
-7.65588
-0.0133667
-1.23956
2.92236
-7.47632
[truncated: 2,001 more rows]

## Sheet: 5b_quantized_result
uniform_quantized	adaptive_quantized
3.89083	2.22031
3.89083	2.22031
-5.37603	-7.57173
13.1577	12.5742
13.1577	6.97166
22.4245	20.0744
3.89083	2.22031
3.89083	6.97166
13.1577	12.5742
13.1577	20.0744
3.89083	2.22031
-5.37603	-2.68664
-5.37603	-2.68664
-5.37603	-2.68664
-5.37603	-7.57173
-14.6429	-12.1942
-5.37603	-7.57173
-14.6429	-12.1942
-23.9097	-22.5627
-5.37603	-7.57173
-14.6429	-17.1405
-5.37603	-7.57173
-14.6429	-17.1405
-14.6429	-12.1942
-5.37603	-7.57173
-5.37603	-7.57173
-5.37603	-2.68664
-5.37603	-2.68664
-5.37603	-2.68664
3.89083	2.22031
-5.37603	-2.68664
-5.37603	-2.68664
-5.37603	-7.57173
-5.37603	-7.57173
-5.37603	-7.57173
-5.37603	-2.68664
-5.37603	-7.57173
-14.6429	-12.1942
-33.1766	-34.8359
-5.37603	-7.57173
3.89083	-2.68664
-14.6429	-17.1405
3.89083	-2.68664
3.89083	2.22031
3.89083	6.97166
13.1577	6.97166
3.89083	2.22031
3.89083	-2.68664
-5.37603	-7.57173
-5.37603	-2.68664
-14.6429	-12.1942
-14.6429	-12.1942
-14.6429	-17.1405
-14.6429	-17.1405
-33.1766	-34.8359
3.89083	2.22031
3.89083	6.97166
-14.6429	-17.1405
-5.37603	-7.57173
-5.37603	-2.68664
3.89083	2.22031
-5.37603	-2.68664
-5.37603	-2.68664
-5.37603	-2.68664
-14.6429	-12.1942
-5.37603	-2.68664
-23.9097	-28.5591
-14.6429	-17.1405
-23.9097	-22.5627
-23.9097	-22.5627
-14.6429	-17.1405
22.4245	20.0744
22.4245	20.0744
-5.37603	-2.68664
-14.6429	-12.1942
3.89083	-2.68664
3.89083	2.22031
-5.37603	-2.68664
-5.37603	-7.57173
-5.37603	-7.57173
-5.37603	-7.57173
-5.37603	-7.57173
-14.6429	-17.1405
-5.37603	-7.57173
-5.37603	-2.68664
-23.9097	-22.5627
-14.6429	-17.1405
3.89083	2.22031
3.89083	2.22031
-23.9097	-22.5627
-23.9097	-22.5627
-5.37603	-2.68664
3.89083	2.22031
3.89083	6.97166
3.89083	6.97166
3.89083	2.22031
3.89083	2.22031
3.89083	2.22031
-14.6429	-12.1942
-5.37603	-2.68664
3.89083	2.22031
-5.37603	-7.57173
-14.6429	-17.1405
-5.37603	-7.57173
-23.9097	-28.5591
-42.4434	-42.3702
-33.1766	-28.5591
-5.37603	-2.68664
13.1577	6.97166
3.89083	2.22031
3.89083	2.22031
-5.37603	-2.68664
-5.37603	-7.57173
-5.37603	-7.57173
-5.37603	-7.57173
-14.6429	-12.1942
-14.6429	-17.1405
-5.37603	-7.57173
-33.1766	-28.5591
-23.9097	-22.5627
-33.1766	-28.5591
-33.1766	-28.5591
-23.9097	-28.5591
-5.37603	-7.57173
3.89083	2.22031
-5.37603	-2.68664
-5.37603	-7.57173
-5.37603	-7.57173
-5.37603	-7.57173
-14.6429	-17.1405
-14.6429	-17.1405
-23.9097	-22.5627
-33.1766	-28.5591
-14.6429	-17.1405
-42.4434	-42.3702
-23.9097	-22.5627
-23.9097	-22.5627
-33.1766	-28.5591
-23.9097	-22.5627
-14.6429	-17.1405
3.89083	-2.68664
3.89083	2.22031
3.89083	2.22031
3.89083	2.22031
-5.37603	-7.57173
-14.6429	-12.1942
-5.37603	-7.57173
-14.6429	-17.1405
-5.37603	-7.57173
-5.37603	-7.57173
-33.1766	-34.8359
-14.6429	-12.1942
-5.37603	-7.57173
-14.6429	-12.1942
-5.37603	-2.68664
-5.37603	-7.57173
3.89083	2.22031
3.89083	2.22031
3.89083	2.22031
3.89083	2.22031
-5.37603	-7.57173
-5.37603	-2.68664
-5.37603	-2.68664
-5.37603	-2.68664
13.1577	20.0744
-23.9097	-22.5627
-33.1766	-34.8359
-14.6429	-12.1942
-14.6429	-12.1942
-14.6429	-12.1942
-5.37603	-2.68664
-5.37603	-7.57173
-5.37603	-7.57173
3.89083	2.22031
3.89083	-2.68664
-5.37603	-7.57173
-5.37603	-7.57173
-5.37603	-2.68664
-5.37603	-2.68664
-5.37603	-2.68664
-14.6429	-12.1942
-51.7103	-51.176
-42.4434	-42.3702
-5.37603	-7.57173
-5.37603	-7.57173
-5.37603	-7.57173
-5.37603	-2.68664
-5.37603	-2.68664
3.89083	2.22031
13.1577	6.97166
3.89083	2.22031
-5.37603	-2.68664
-14.6429	-17.1405
-14.6429	-17.1405
-23.9097	-28.5591
-23.9097	-22.5627
-33.1766	-34.8359
-33.1766	-34.8359
-23.9097	-22.5627
-5.37603	-2.68664
-14.6429	-17.1405
-5.37603	-7.57173
-5.37603	-2.68664
3.89083	2.22031
3.89083	6.97166
3.89083	6.97166
3.89083	2.22031
-5.37603	-2.68664
-14.6429	-17.1405
-14.6429	-12.1942
-23.9097	-22.5627
-14.6429	-17.1405
-23.9097	-22.5627
-33.1766	-34.8359
-14.6429	-17.1405
-5.37603	-7.57173
-23.9097	-22.5627
-14.6429	-17.1405
-5.37603	-2.68664
3.89083	6.97166
3.89083	6.97166
3.89083	6.97166
3.89083	6.97166
3.89083	2.22031
-5.37603	-2.68664
3.89083	6.97166
3.89083	6.97166
3.89083	2.22031
-14.6429	-17.1405
-23.9097	-22.5627
-5.37603	-2.68664
-14.6429	-17.1405
-14.6429	-17.1405
3.89083	2.22031
3.89083	6.97166
13.1577	12.5742
13.1577	12.5742
13.1577	12.5742
13.1577	20.0744
13.1577	6.97166
-23.9097	-22.5627
-14.6429	-17.1405
-5.37603	-7.57173
-23.9097	-17.1405
-42.4434	-42.3702
-33.1766	-34.8359
-42.4434	-42.3702
-88.7777	-78.4442
-51.7103	-51.176
-14.6429	-17.1405
-14.6429	-12.1942
-14.6429	-12.1942
-14.6429	-12.1942
-5.37603	-7.57173
-14.6429	-12.1942
-14.6429	-17.1405
-5.37603	-7.57173
-14.6429	-12.1942
-23.9097	-22.5627
-14.6429	-17.1405
-5.37603	-2.68664
-5.37603	-7.57173
-14.6429	-17.1405
-23.9097	-22.5627
-23.9097	-22.5627
-5.37603	-7.57173
-14.6429	-17.1405
-14.6429	-12.1942
-14.6429	-12.1942
-23.9097	-22.5627
-14.6429	-12.1942
-5.37603	-7.57173
-5.37603	-7.57173
-14.6429	-12.1942
-33.1766	-28.5591
-14.6429	-17.1405
3.89083	6.97166
13.1577	12.5742
-14.6429	-12.1942
-14.6429	-17.1405
-23.9097	-22.5627
-5.37603	-7.57173
-14.6429	-12.1942
-5.37603	-7.57173
-5.37603	-7.57173
-14.6429	-17.1405
-14.6429	-17.1405
-5.37603	-2.68664
-5.37603	-7.57173
-14.6429	-17.1405
-23.9097	-22.5627
-23.9097	-22.5627
13.1577	12.5742
13.1577	12.5742
-5.37603	-7.57173
-5.37603	-7.57173
3.89083	2.22031
3.89083	2.22031
-14.6429	-12.1942
-5.37603	-7.57173
-14.6429	-12.1942
-5.37603	-2.68664
-5.37603	-7.57173
-5.37603	-2.68664
-14.6429	-12.1942
-5.37603	-7.57173
-23.9097	-22.5627
-14.6429	-17.1405
13.1577	6.97166
3.89083	2.22031
-14.6429	-17.1405
-5.37603	-7.57173
3.89083	6.97166
3.89083	2.22031
-14.6429	-12.1942
-14.6429	-12.1942
-5.37603	-7.57173
-5.37603	-7.57173
-5.37603	-7.57173
-5.37603	-2.68664
-14.6429	-12.1942
-14.6429	-17.1405
-14.6429	-17.1405
-5.37603	-2.68664
13.1577	12.5742
3.89083	6.97166
-14.6429	-12.1942
-14.6429	-12.1942
-5.37603	-2.68664
3.89083	2.22031
-14.6429	-17.1405
-14.6429	-12.1942
-5.37603	-2.68664
-5.37603	-2.68664
-5.37603	-7.57173
-5.37603	-2.68664
-5.37603	-7.57173
-23.9097	-22.5627
-23.9097	-28.5591
-14.6429	-12.1942
-5.37603	-2.68664
13.1577	12.5742
-14.6429	-12.1942
-14.6429	-17.1405
-14.6429	-17.1405
3.89083	2.22031
-5.37603	-7.57173
-14.6429	-12.1942
3.89083	2.22031
-5.37603	-2.68664
-5.37603	-7.57173
-5.37603	-2.68664
-14.6429	-12.1942
-23.9097	-22.5627
-23.9097	-28.5591
-5.37603	-2.68664
13.1577	12.5742
22.4245	20.0744
-5.37603	-2.68664
-14.6429	-12.1942
-5.37603	-12.1942
3.89083	6.97166
-5.37603	-7.57173
-14.6429	-12.1942
-5.37603	-7.57173
-5.37603	-2.68664
-5.37603	-7.57173
3.89083	2.22031
-14.6429	-12.1942
-14.6429	-17.1405
-14.6429	-17.1405
-14.6429	-12.1942
3.89083	2.22031
13.1577	12.5742
-5.37603	-2.68664
-5.37603	-2.68664
-5.37603	-2.68664
3.89083	6.97166
-5.37603	-2.68664
-14.6429	-12.1942
-5.37603	-2.68664
-5.37603	-2.68664
-5.37603	-7.57173
-5.37603	-7.57173
-5.37603	-2.68664
-14.6429	-17.1405
-14.6429	-17.1405
-23.9097	-22.5627
-5.37603	-7.57173
3.89083	6.97166
-5.37603	-2.68664
-14.6429	-12.1942
-5.37603	-2.68664
3.89083	6.97166
3.89083	2.22031
-5.37603	-7.57173
-5.37603	-2.68664
-5.37603	-7.57173
-5.37603	-7.57173
-5.37603	-2.68664
-5.37603	-2.68664
-14.6429	-17.1405
-23.9097	-22.5627
-14.6429	-17.1405
-14.6429	-12.1942
3.89083	6.97166
3.89083	2.22031
-5.37603	-2.68664
-5.37603	-2.68664
3.89083	2.22031
-5.37603	-7.57173
-14.6429	-12.1942
-5.37603	-7.57173
-5.37603	-7.57173
-14.6429	-12.1942
3.89083	2.22031
-5.37603	-7.57173
-23.9097	-17.1405
-23.9097	-22.5627
-14.6429	-12.1942
-5.37603	-7.57173
3.89083	6.97166
3.89083	6.97166
3.89083	2.22031
-5.37603	-2.68664
-14.6429	-12.1942
-14.6429	-12.1942
-23.9097	-22.5627
-23.9097	-17.1405
-14.6429	-12.1942
-14.6429	-12.1942
-5.37603	-7.57173
-14.6429	-12.1942
-23.9097	-22.5627
-23.9097	-22.5627
-14.6429	-12.1942
3.89083	6.97166
22.4245	20.0744
3.89083	6.97166
3.89083	6.97166
3.89083	2.22031
-5.37603	-7.57173
-14.6429	-17.1405
-14.6429	-17.1405
-14.6429	-12.1942
-5.37603	-7.57173
-5.37603	-7.57173
-5.37603	-7.57173
-14.6429	-12.1942
-23.9097	-17.1405
-23.9097	-22.5627
-14.6429	-12.1942
13.1577	12.5742
31.6914	33.3612
13.1577	12.5742
3.89083	2.22031
3.89083	2.22031
-5.37603	-7.57173
-5.37603	-7.57173
-14.6429	-12.1942
-5.37603	-7.57173
-5.37603	-7.57173
-14.6429	-12.1942
-5.37603	-2.68664
-14.6429	-12.1942
-14.6429	-17.1405
-14.6429	-17.1405
-5.37603	-7.57173
13.1577	6.97166
31.6914	33.3612
22.4245	20.0744
3.89083	2.22031
3.89083	2.22031
-23.9097	-22.5627
-5.37603	-7.57173
-5.37603	-7.57173
-5.37603	-12.1942
-5.37603	-7.57173
-14.6429	-12.1942
-5.37603	-2.68664
-14.6429	-17.1405
-5.37603	-7.57173
-14.6429	-12.1942
-14.6429	-12.1942
3.89083	2.22031
22.4245	20.0744
22.4245	20.0744
-5.37603	-2.68664
-5.37603	-2.68664
-14.6429	-17.1405
-14.6429	-12.1942
-5.37603	-7.57173
-14.6429	-12.1942
-5.37603	-7.57173
-14.6429	-12.1942
-5.37603	-2.68664
-5.37603	-7.57173
-5.37603	-7.57173
-5.37603	-2.68664
-5.37603	-7.57173
-5.37603	-7.57173
3.89083	6.97166
22.4245	20.0744
13.1577	6.97166
3.89083	6.97166
-5.37603	-7.57173
-5.37603	-2.68664
-5.37603	-2.68664
-5.37603	-2.68664
-5.37603	-2.68664
-5.37603	-7.57173
-5.37603	-2.68664
13.1577	6.97166
3.89083	6.97166
3.89083	6.97166
13.1577	12.5742
31.6914	33.3612
22.4245	20.0744
13.1577	12.5742
-5.37603	-7.57173
3.89083	6.97166
13.1577	6.97166
3.89083	2.22031
-5.37603	-2.68664
-5.37603	-2.68664
-5.37603	-7.57173
3.89083	2.22031
-5.37603	-2.68664
-5.37603	-7.57173
-14.6429	-17.1405
-23.9097	-28.5591
-14.6429	-12.1942
3.89083	6.97166
-14.6429	-12.1942
-23.9097	-22.5627
-14.6429	-12.1942
3.89083	2.22031
-5.37603	-7.57173
-14.6429	-12.1942
-23.9097	-22.5627
-23.9097	-17.1405
-14.6429	-17.1405
-14.6429	-12.1942
-23.9097	-22.5627
3.89083	2.22031
3.89083	6.97166
-14.6429	-17.1405
3.89083	6.97166
3.89083	2.22031
-14.6429	-12.1942
-14.6429	-17.1405
-5.37603	-7.57173
-14.6429	-12.1942
-14.6429	-12.1942
-5.37603	-7.57173
-5.37603	-7.57173
-5.37603	-2.68664
3.89083	2.22031
-5.37603	-2.68664
-14.6429	-12.1942
3.89083	2.22031
3.89083	2.22031
-5.37603	-2.68664
13.1577	12.5742
3.89083	2.22031
-14.6429	-17.1405
-14.6429	-17.1405
-5.37603	-2.68664
3.89083	2.22031
-14.6429	-12.1942
-14.6429	-12.1942
-5.37603	-7.57173
-5.37603	-7.57173
-5.37603	-7.57173
-5.37603	-7.57173
-14.6429	-12.1942
3.89083	2.22031
-14.6429	-12.1942
-14.6429	-12.1942
-5.37603	-7.57173
-14.6429	-17.1405
-23.9097	-22.5627
-14.6429	-12.1942
13.1577	12.5742
13.1577	12.5742
-5.37603	-7.57173
-14.6429	-12.1942
-5.37603	-7.57173
-5.37603	-2.68664
-5.37603	-7.57173
-5.37603	-7.57173
-14.6429	-12.1942
3.89083	-2.68664
-5.37603	-2.68664
-5.37603	-7.57173
-5.37603	-2.68664
3.89083	2.22031
-5.37603	-12.1942
-14.6429	-17.1405
13.1577	6.97166
13.1577	6.97166
-5.37603	-7.57173
-14.6429	-12.1942
3.89083	2.22031
3.89083	2.22031
3.89083	2.22031
-5.37603	-2.68664
-5.37603	-7.57173
13.1577	6.97166
3.89083	6.97166
-5.37603	-7.57173
3.89083	2.22031
3.89083	2.22031
-5.37603	-7.57173
-23.9097	-22.5627
-14.6429	-17.1405
-23.9097	-22.5627
-14.6429	-17.1405
-14.6429	-12.1942
-5.37603	-2.68664
3.89083	6.97166
3.89083	6.97166
-5.37603	-2.68664
-14.6429	-12.1942
13.1577	6.97166
13.1577	6.97166
-14.6429	-12.1942
-14.6429	-12.1942
-5.37603	-2.68664
-5.37603	-7.57173
-5.37603	-2.68664
-33.1766	-34.8359
-33.1766	-34.8359
-23.9097	-22.5627
-5.37603	-7.57173
-14.6429	-12.1942
3.89083	2.22031
3.89083	-2.68664
-5.37603	-7.57173
-14.6429	-12.1942
-5.37603	-2.68664
-14.6429	-12.1942
-23.9097	-22.5627
-14.6429	-17.1405
-23.9097	-22.5627
-14.6429	-12.1942
-14.6429	-17.1405
-42.4434	-42.3702
-14.6429	-17.1405
-5.37603	-2.68664
-5.37603	-7.57173
-14.6429	-17.1405
-5.37603	-2.68664
-5.37603	-7.57173
-5.37603	-7.57173
-14.6429	-12.1942
-5.37603	-7.57173
-14.6429	-17.1405
-14.6429	-12.1942
-14.6429	-12.1942
-14.6429	-17.1405
-5.37603	-7.57173
-14.6429	-17.1405
-23.9097	-28.5591
3.89083	2.22031
-5.37603	-2.68664
-5.37603	-7.57173
-14.6429	-17.1405
-5.37603	-2.68664
-5.37603	-2.68664
-5.37603	-2.68664
-14.6429	-12.1942
3.89083	6.97166
3.89083	2.22031
-5.37603	-7.57173
-14.6429	-12.1942
-14.6429	-12.1942
-5.37603	-2.68664
-33.1766	-28.5591
-23.9097	-22.5627
3.89083	6.97166
-5.37603	-2.68664
-5.37603	-7.57173
-5.37603	-7.57173
-5.37603	-7.57173
-14.6429	-12.1942
-5.37603	-7.57173
-14.6429	-17.1405
3.89083	2.22031
-14.6429	-12.1942
-14.6429	-17.1405
-5.37603	-2.68664
3.89083	6.97166
3.89083	6.97166
-33.1766	-28.5591
-5.37603	-7.57173
13.1577	12.5742
3.89083	2.22031
-5.37603	-7.57173
-14.6429	-12.1942
-5.37603	-7.57173
-14.6429	-12.1942
-5.37603	-7.57173
-14.6429	-17.1405
-5.37603	-2.68664
-14.6429	-17.1405
-14.6429	-12.1942
-5.37603	-2.68664
3.89083	2.22031
3.89083	6.97166
-14.6429	-12.1942
13.1577	20.0744
22.4245	20.0744
-5.37603	-2.68664
-5.37603	-7.57173
-5.37603	-7.57173
-5.37603	-2.68664
-5.37603	-7.57173
-5.37603	-7.57173
-14.6429	-17.1405
-5.37603	-7.57173
-14.6429	-12.1942
-5.37603	-7.57173
3.89083	6.97166
3.89083	2.22031
3.89083	2.22031
3.89083	2.22031
3.89083	6.97166
3.89083	2.22031
-14.6429	-12.1942
-14.6429	-12.1942
-5.37603	-7.57173
-5.37603	-7.57173
-5.37603	-7.57173
-5.37603	-7.57173
-14.6429	-12.1942
-5.37603	-7.57173
-5.37603	-2.68664
3.89083	2.22031
-5.37603	-2.68664
-5.37603	-7.57173
3.89083	2.22031
3.89083	2.22031
-5.37603	-7.57173
-5.37603	-7.57173
-14.6429	-17.1405
-14.6429	-17.1405
-14.6429	-12.1942
-5.37603	-7.57173
-5.37603	-2.68664
-5.37603	-7.57173
-5.37603	-7.57173
-5.37603	-7.57173
3.89083	2.22031
3.89083	6.97166
-5.37603	-7.57173
-14.6429	-12.1942
-14.6429	-12.1942
-23.9097	-22.5627
-42.4434	-42.3702
-33.1766	-34.8359
-14.6429	-17.1405
-14.6429	-12.1942
-5.37603	-7.57173
-14.6429	-12.1942
-5.37603	-7.57173
-5.37603	-7.57173
-14.6429	-17.1405
-5.37603	-7.57173
-14.6429	-17.1405
-14.6429	-17.1405
-5.37603	-7.57173
-14.6429	-12.1942
-23.9097	-22.5627
-14.6429	-17.1405
-14.6429	-12.1942
-23.9097	-22.5627
-23.9097	-17.1405
-5.37603	-7.57173
-5.37603	-7.57173
-5.37603	-7.57173
-5.37603	-2.68664
-5.37603	-7.57173
-14.6429	-12.1942
13.1577	12.5742
3.89083	2.22031
13.1577	12.5742
3.89083	2.22031
13.1577	12.5742
-5.37603	-7.57173
3.89083	2.22031
-23.9097	-22.5627
-33.1766	-28.5591
-23.9097	-22.5627
-5.37603	-7.57173
3.89083	2.22031
3.89083	2.22031
-5.37603	-2.68664
3.89083	6.97166
-5.37603	-2.68664
13.1577	12.5742
-5.37603	-2.68664
-5.37603	-7.57173
-5.37603	-7.57173
3.89083	2.22031
3.89083	2.22031
3.89083	2.22031
-23.9097	-22.5627
-23.9097	-22.5627
-5.37603	-2.68664
-5.37603	-7.57173
-5.37603	-7.57173
-5.37603	-7.57173
-5.37603	-7.57173
-5.37603	-2.68664
-14.6429	-12.1942
13.1577	6.97166
3.89083	2.22031
-14.6429	-17.1405
-14.6429	-12.1942
-5.37603	-7.57173
13.1577	12.5742
13.1577	12.5742
-5.37603	-2.68664
-5.37603	-7.57173
-5.37603	-7.57173
-14.6429	-12.1942
-14.6429	-12.1942
-14.6429	-12.1942
-14.6429	-12.1942
3.89083	2.22031
-5.37603	-7.57173
13.1577	12.5742
13.1577	12.5742
-5.37603	-2.68664
-5.37603	-2.68664
13.1577	6.97166
13.1577	12.5742
13.1577	12.5742
-14.6429	-12.1942
-5.37603	-12.1942
-5.37603	-7.57173
-5.37603	-2.68664
-14.6429	-12.1942
-14.6429	-17.1405
-14.6429	-12.1942
3.89083	2.22031
-5.37603	-7.57173
13.1577	12.5742
3.89083	2.22031
3.89083	6.97166
-5.37603	-7.57173
3.89083	2.22031
13.1577	20.0744
3.89083	2.22031
-23.9097	-22.5627
-23.9097	-22.5627
-5.37603	-7.57173
3.89083	2.22031
-5.37603	-7.57173
-5.37603	-2.68664
-5.37603	-7.57173
3.89083	6.97166
-5.37603	-7.57173
3.89083	2.22031
-14.6429	-17.1405
-5.37603	-2.68664
-5.37603	-7.57173
-5.37603	-7.57173
-5.37603	-2.68664
-5.37603	-7.57173
-14.6429	-12.1942
-5.37603	-7.57173
22.4245	20.0744
3.89083	6.97166
3.89083	-2.68664
-5.37603	-2.68664
-5.37603	-7.57173
3.89083	2.22031
-5.37603	-7.57173
-5.37603	-7.57173
-14.6429	-17.1405
-14.6429	-17.1405
-14.6429	-17.1405
13.1577	12.5742
3.89083	2.22031
-5.37603	-2.68664
3.89083	2.22031
13.1577	6.97166
31.6914	33.3612
3.89083	2.22031
-5.37603	-2.68664
3.89083	2.22031
3.89083	-2.68664
13.1577	6.97166
-5.37603	-2.68664
3.89083	6.97166
-5.37603	-2.68664
-5.37603	-2.68664
-14.6429	-12.1942
3.89083	2.22031
3.89083	2.22031
3.89083	2.22031
-5.37603	-2.68664
3.89083	6.97166
13.1577	12.5742
3.89083	6.97166
3.89083	2.22031
-5.37603	-2.68664
-5.37603	-2.68664
3.89083	6.97166
-5.37603	-7.57173
13.1577	12.5742
3.89083	2.22031
-5.37603	-2.68664
-5.37603	-7.57173
-5.37603	-2.68664
-5.37603	-2.68664
13.1577	12.5742
3.89083	6.97166
13.1577	12.5742
22.4245	20.0744
3.89083	6.97166
-5.37603	-2.68664
-5.37603	-2.68664
-5.37603	-7.57173
-5.37603	-2.68664
-5.37603	-7.57173
3.89083	6.97166
-5.37603	-7.57173
-5.37603	-2.68664
3.89083	2.22031
3.89083	2.22031
3.89083	2.22031
13.1577	12.5742
13.1577	12.5742
22.4245	20.0744
3.89083	6.97166
3.89083	2.22031
3.89083	2.22031
-5.37603	-7.57173
-14.6429	-12.1942
-5.37603	-2.68664
-5.37603	-7.57173
13.1577	12.5742
3.89083	2.22031
13.1577	12.5742
3.89083	6.97166
-5.37603	-7.57173
3.89083	2.22031
3.89083	2.22031
13.1577	12.5742
3.89083	6.97166
-5.37603	-2.68664
-5.37603	-7.57173
-14.6429	-12.1942
-23.9097	-22.5627
-14.6429	-12.1942
3.89083	2.22031
-5.37603	-7.57173
13.1577	12.5742
3.89083	2.22031
3.89083	2.22031
-5.37603	-2.68664
3.89083	6.97166
3.89083	6.97166
-5.37603	-7.57173
3.89083	6.97166
-14.6429	-12.1942
-5.37603	-12.1942
-14.6429	-12.1942
-14.6429	-17.1405
-14.6429	-12.1942
-14.6429	-12.1942
-5.37603	-2.68664
-5.37603	-7.57173
3.89083	6.97166
-5.37603	-7.57173
-5.37603	-7.57173
3.89083	-2.68664
22.4245	20.0744
22.4245	20.0744
3.89083	6.97166
3.89083	2.22031
-5.37603	-7.57173
-14.6429	-12.1942
-14.6429	-12.1942
-14.6429	-17.1405
-14.6429	-12.1942
-14.6429	-12.1942
3.89083	2.22031
-14.6429	-12.1942
3.89083	2.22031
-14.6429	-12.1942
-5.37603	-7.57173
-5.37603	-2.68664
3.89083	6.97166
22.4245	20.0744
3.89083	2.22031
13.1577	12.5742
-5.37603	-7.57173
-23.9097	-22.5627
-14.6429	-17.1405
-14.6429	-17.1405
-14.6429	-17.1405
-14.6429	-17.1405
-5.37603	-7.57173
-14.6429	-12.1942
-5.37603	-2.68664
-5.37603	-2.68664
-5.37603	-2.68664
-5.37603	-2.68664
13.1577	6.97166
13.1577	12.5742
22.4245	20.0744
31.6914	33.3612
3.89083	6.97166
-23.9097	-22.5627
-23.9097	-22.5627
-23.9097	-28.5591
-23.9097	-28.5591
-23.9097	-22.5627
-14.6429	-17.1405
-5.37603	-7.57173
-5.37603	-2.68664
-14.6429	-12.1942
-23.9097	-28.5591
-14.6429	-12.1942
-14.6429	-17.1405
-5.37603	-7.57173
-5.37603	-7.57173
-5.37603	-7.57173
-5.37603	-7.57173
13.1577	6.97166
-5.37603	-7.57173
-14.6429	-12.1942
-5.37603	-7.57173
-14.6429	-12.1942
-5.37603	-7.57173
-14.6429	-12.1942
-5.37603	-7.57173
-5.37603	-7.57173
-23.9097	-28.5591
-14.6429	-12.1942
-23.9097	-22.5627
-14.6429	-12.1942
-14.6429	-12.1942
-14.6429	-12.1942
3.89083	2.22031
22.4245	20.0744
3.89083	2.22031
-5.37603	-7.57173
-5.37603	-2.68664
-5.37603	-2.68664
3.89083	2.22031
-14.6429	-12.1942
-14.6429	-12.1942
-5.37603	-7.57173
-5.37603	-7.57173
-5.37603	-7.57173
-23.9097	-22.5627
-23.9097	-17.1405
-23.9097	-28.5591
-23.9097	-17.1405
3.89083	2.22031
13.1577	12.5742
3.89083	6.97166
-5.37603	-7.57173
-5.37603	-2.68664
-5.37603	-2.68664
3.89083	2.22031
-14.6429	-12.1942
-14.6429	-17.1405
-14.6429	-17.1405
-5.37603	-12.1942
-5.37603	-2.68664
-14.6429	-17.1405
-23.9097	-17.1405
-33.1766	-34.8359
-23.9097	-22.5627
-14.6429	-17.1405
-14.6429	-12.1942
13.1577	6.97166
-14.6429	-12.1942
-5.37603	-2.68664
3.89083	-2.68664
3.89083	6.97166
-5.37603	-7.57173
-14.6429	-17.1405
-14.6429	-17.1405
-23.9097	-22.5627
-14.6429	-12.1942
-14.6429	-17.1405
-23.9097	-22.5627
-23.9097	-28.5591
-14.6429	-12.1942
-14.6429	-17.1405
-23.9097	-28.5591
-5.37603	-7.57173
-14.6429	-12.1942
-5.37603	-2.68664
3.89083	-2.68664
3.89083	2.22031
-14.6429	-12.1942
-5.37603	-7.57173
-5.37603	-7.57173
-14.6429	-12.1942
-5.37603	-7.57173
-5.37603	-7.57173
-23.9097	-22.5627
-33.1766	-28.5591
-23.9097	-17.1405
-14.6429	-12.1942
-23.9097	-22.5627
-14.6429	-17.1405
-14.6429	-17.1405
-5.37603	-7.57173
-5.37603	-2.68664
3.89083	2.22031
-14.6429	-12.1942
-5.37603	-7.57173
-5.37603	-2.68664
-14.6429	-12.1942
-5.37603	-2.68664
3.89083	6.97166
-5.37603	-7.57173
-23.9097	-28.5591
-33.1766	-34.8359
-14.6429	-12.1942
-5.37603	-7.57173
-23.9097	-22.5627
-5.37603	-7.57173
-5.37603	-2.68664
-5.37603	-7.57173
3.89083	2.22031
-14.6429	-12.1942
-5.37603	-7.57173
-5.37603	-7.57173
-5.37603	-2.68664
-23.9097	-22.5627
-5.37603	-7.57173
-5.37603	-2.68664
-33.1766	-34.8359
-42.4434	-42.3702
-14.6429	-12.1942
-5.37603	-2.68664
-14.6429	-17.1405
-5.37603	-2.68664
-5.37603	-2.68664
-5.37603	-7.57173
3.89083	-2.68664
-5.37603	-7.57173
-5.37603	-7.57173
-5.37603	-2.68664
-5.37603	-2.68664
-23.9097	-22.5627
-23.9097	-28.5591
3.89083	2.22031
-42.4434	-42.3702
-33.1766	-34.8359
-14.6429	-12.1942
-5.37603	-7.57173
-14.6429	-12.1942
-5.37603	-7.57173
-5.37603	-2.68664
-5.37603	-7.57173
3.89083	2.22031
-5.37603	-7.57173
-14.6429	-12.1942
-5.37603	-7.57173
3.89083	6.97166
-14.6429	-12.1942
-23.9097	-28.5591
-14.6429	-12.1942
-51.7103	-51.176
-33.1766	-34.8359
-14.6429	-12.1942
-23.9097	-22.5627
-14.6429	-12.1942
-14.6429	-12.1942
3.89083	2.22031
3.89083	2.22031
3.89083	2.22031
-14.6429	-17.1405
-14.6429	-12.1942
-5.37603	-7.57173
3.89083	2.22031
-14.6429	-17.1405
-23.9097	-17.1405
-23.9097	-22.5627
-51.7103	-51.176
-14.6429	-17.1405
-5.37603	-7.57173
-23.9097	-28.5591
-14.6429	-17.1405
-14.6429	-17.1405
3.89083	2.22031
3.89083	6.97166
3.89083	6.97166
-14.6429	-17.1405
-14.6429	-12.1942
-5.37603	-2.68664
-5.37603	-2.68664
-14.6429	-12.1942
-5.37603	-7.57173
-23.9097	-22.5627
-42.4434	-42.3702
-5.37603	-7.57173
-5.37603	-7.57173
-14.6429	-12.1942
-14.6429	-17.1405
-14.6429	-17.1405
3.89083	2.22031
13.1577	12.5742
13.1577	12.5742
-14.6429	-12.1942
-14.6429	-12.1942
-5.37603	-7.57173
-14.6429	-17.1405
-23.9097	-22.5627
-23.9097	-22.5627
-23.9097	-28.5591
-42.4434	-42.3702
-5.37603	-7.57173
-14.6429	-17.1405
-14.6429	-17.1405
-5.37603	-7.57173
-14.6429	-12.1942
-5.37603	-12.1942
3.89083	2.22031
3.89083	6.97166
-14.6429	-12.1942
-14.6429	-17.1405
-5.37603	-7.57173
-5.37603	-2.68664
-14.6429	-17.1405
-23.9097	-22.5627
-23.9097	-22.5627
-33.1766	-34.8359
-23.9097	-28.5591
-14.6429	-12.1942
-5.37603	-7.57173
-5.37603	-2.68664
-5.37603	-2.68664
-5.37603	-7.57173
-5.37603	-7.57173
3.89083	2.22031
-14.6429	-17.1405
-23.9097	-22.5627
-5.37603	-7.57173
3.89083	2.22031
-5.37603	-7.57173
-23.9097	-22.5627
-14.6429	-12.1942
-33.1766	-34.8359
-51.7103	-51.176
-23.9097	-28.5591
-14.6429	-12.1942
3.89083	2.22031
3.89083	2.22031
-5.37603	-7.57173
-5.37603	-7.57173
3.89083	2.22031
-14.6429	-17.1405
-23.9097	-22.5627
-14.6429	-12.1942
-14.6429	-12.1942
-14.6429	-17.1405
-33.1766	-28.5591
-14.6429	-12.1942
-23.9097	-22.5627
-42.4434	-42.3702
-33.1766	-34.8359
-23.9097	-22.5627
-5.37603	-2.68664
3.89083	2.22031
-5.37603	-2.68664
-5.37603	-2.68664
3.89083	2.22031
-14.6429	-12.1942
22.4245	20.0744
3.89083	2.22031
-5.37603	-7.57173
-23.9097	-22.5627
-14.6429	-12.1942
-14.6429	-12.1942
-14.6429	-17.1405
-14.6429	-12.1942
-5.37603	-7.57173
-14.6429	-12.1942
-5.37603	-2.68664
-5.37603	-2.68664
-5.37603	-2.68664
3.89083	2.22031
13.1577	12.5742
3.89083	2.22031
40.9582	33.3612
-5.37603	-7.57173
-5.37603	-2.68664
-5.37603	-2.68664
13.1577	12.5742
13.1577	6.97166
-14.6429	-17.1405
-5.37603	-7.57173
13.1577	12.5742
-5.37603	-7.57173
-5.37603	-2.68664
3.89083	2.22031
-5.37603	-2.68664
3.89083	6.97166
13.1577	12.5742
-5.37603	-2.68664
22.4245	20.0744
-23.9097	-22.5627
-5.37603	-7.57173
-14.6429	-12.1942
3.89083	2.22031
-5.37603	-2.68664
-14.6429	-12.1942
-5.37603	-7.57173
22.4245	20.0744
-5.37603	-7.57173
-14.6429	-17.1405
-5.37603	-2.68664
-5.37603	-2.68664
3.89083	2.22031
13.1577	12.5742
-5.37603	-7.57173
31.6914	33.3612
-14.6429	-17.1405
-5.37603	-2.68664
-14.6429	-12.1942
-5.37603	-7.57173
-5.37603	-7.57173
-5.37603	-7.57173
-14.6429	-12.1942
13.1577	20.0744
3.89083	2.22031
-23.9097	-22.5627
-5.37603	-7.57173
3.89083	2.22031
3.89083	2.22031
13.1577	12.5742
-5.37603	-7.57173
31.6914	33.3612
-5.37603	-2.68664
3.89083	2.22031
-14.6429	-17.1405
-5.37603	-7.57173
-5.37603	-2.68664
3.89083	2.22031
-14.6429	-12.1942
3.89083	2.22031
-5.37603	-2.68664
-23.9097	-22.5627
-5.37603	-7.57173
3.89083	6.97166
3.89083	2.22031
13.1577	12.5742
-5.37603	-2.68664
31.6914	33.3612
-5.37603	-7.57173
-5.37603	-7.57173
-23.9097	-22.5627
-14.6429	-12.1942
3.89083	2.22031
22.4245	20.0744
-5.37603	-2.68664
-14.6429	-17.1405
-23.9097	-22.5627
-33.1766	-28.5591
-14.6429	-17.1405
3.89083	6.97166
3.89083	2.22031
13.1577	6.97166
-5.37603	-2.68664
31.6914	33.3612
-14.6429	-12.1942
-5.37603	-7.57173
-14.6429	-17.1405
-23.9097	-22.5627
3.89083	2.22031
22.4245	20.0744
-5.37603	-7.57173
-14.6429	-17.1405
-14.6429	-12.1942
-14.6429	-17.1405
-14.6429	-17.1405
3.89083	2.22031
13.1577	6.97166
3.89083	6.97166
3.89083	2.22031
40.9582	33.3612
-5.37603	-2.68664
3.89083	2.22031
-5.37603	-2.68664
-23.9097	-17.1405
-5.37603	-2.68664
13.1577	12.5742
-14.6429	-12.1942
-14.6429	-12.1942
3.89083	2.22031
-5.37603	-2.68664
-14.6429	-12.1942
-5.37603	-2.68664
3.89083	6.97166
13.1577	12.5742
3.89083	2.22031
40.9582	33.3612
-5.37603	-2.68664
-5.37603	-2.68664
3.89083	2.22031
-14.6429	-12.1942
3.89083	6.97166
3.89083	2.22031
-33.1766	-28.5591
-14.6429	-12.1942
-14.6429	-12.1942
3.89083	2.22031
-5.37603	-7.57173
-5.37603	-7.57173
3.89083	2.22031
3.89083	2.22031
-5.37603	-2.68664
31.6914	33.3612
-14.6429	-12.1942
-5.37603	-7.57173
-5.37603	-7.57173
-5.37603	-7.57173
13.1577	12.5742
-14.6429	-17.1405
-33.1766	-34.8359
-14.6429	-12.1942
-5.37603	-7.57173
3.89083	2.22031
-5.37603	-2.68664
-5.37603	-7.57173
3.89083	2.22031
13.1577	12.5742
-5.37603	-2.68664
31.6914	33.3612
-14.6429	-12.1942
-5.37603	-7.57173
-5.37603	-12.1942
-5.37603	-7.57173
-5.37603	-2.68664
-33.1766	-34.8359
-33.1766	-34.8359
-5.37603	-7.57173
-5.37603	-7.57173
-5.37603	-7.57173
-5.37603	-7.57173
-5.37603	-7.57173
3.89083	2.22031
13.1577	20.0744
3.89083	2.22031
31.6914	33.3612
-14.6429	-12.1942
-5.37603	-7.57173
-5.37603	-2.68664
-5.37603	-2.68664
-14.6429	-17.1405
-42.4434	-42.3702
-23.9097	-22.5627
-14.6429	-12.1942
-14.6429	-12.1942
-5.37603	-7.57173
-5.37603	-7.57173
-14.6429	-12.1942
-5.37603	-2.68664
13.1577	12.5742
3.89083	6.97166
31.6914	33.3612
-14.6429	-12.1942
3.89083	2.22031
3.89083	6.97166
-5.37603	-7.57173
-23.9097	-22.5627
-42.4434	-42.3702
-14.6429	-17.1405
-5.37603	-7.57173
-23.9097	-22.5627
-5.37603	-7.57173
-5.37603	-2.68664
-5.37603	-2.68664
3.89083	2.22031
13.1577	12.5742
3.89083	2.22031
31.6914	33.3612
-5.37603	-7.57173
3.89083	6.97166
13.1577	12.5742
3.89083	2.22031
-14.6429	-17.1405
-23.9097	-22.5627
-14.6429	-12.1942
-5.37603	-2.68664
-14.6429	-12.1942
-5.37603	-7.57173
3.89083	2.22031
3.89083	6.97166
3.89083	2.22031
13.1577	12.5742
3.89083	2.22031
22.4245	20.0744
-14.6429	-12.1942
13.1577	12.5742
13.1577	12.5742
3.89083	6.97166
3.89083	2.22031
-5.37603	-2.68664
-5.37603	-7.57173
-14.6429	-17.1405
-14.6429	-17.1405
-5.37603	-2.68664
3.89083	2.22031
3.89083	2.22031
3.89083	6.97166
13.1577	12.5742
-5.37603	-2.68664
22.4245	20.0744
-5.37603	-7.57173
3.89083	6.97166
13.1577	12.5742
13.1577	12.5742
13.1577	20.0744
22.4245	20.0744
31.6914	33.3612
3.89083	6.97166
3.89083	2.22031
3.89083	6.97166
13.1577	12.5742
13.1577	12.5742
13.1577	12.5742
22.4245	20.0744
3.89083	6.97166
3.89083	6.97166
13.1577	12.5742
31.6914	33.3612
22.4245	20.0744
22.4245	20.0744
22.4245	20.0744
22.4245	20.0744
13.1577	20.0744
13.1577	20.0744
13.1577	12.5742
13.1577	12.5742
13.1577	6.97166
13.1577	12.5742
3.89083	6.97166
3.89083	6.97166
13.1577	12.5742
-5.37603	-2.68664
-14.6429	-12.1942
3.89083	2.22031
13.1577	6.97166
3.89083	6.97166
13.1577	20.0744
13.1577	6.97166
-14.6429	-12.1942
13.1577	12.5742
22.4245	20.0744
3.89083	6.97166
13.1577	12.5742
3.89083	6.97166
3.89083	2.22031
-5.37603	-7.57173
3.89083	6.97166
-5.37603	-7.57173
-5.37603	-2.68664
13.1577	12.5742
-5.37603	-2.68664
3.89083	2.22031
3.89083	6.97166
-5.37603	-7.57173
-33.1766	-28.5591
-23.9097	-22.5627
3.89083	6.97166
3.89083	2.22031
13.1577	6.97166
3.89083	6.97166
3.89083	2.22031
-5.37603	-2.68664
3.89083	2.22031
-5.37603	-7.57173
-5.37603	-7.57173
13.1577	12.5742
3.89083	2.22031
3.89083	6.97166
22.4245	20.0744
-5.37603	-2.68664
-14.6429	-17.1405
-23.9097	-17.1405
3.89083	2.22031
3.89083	2.22031
-5.37603	-2.68664
-5.37603	-2.68664
-5.37603	-2.68664
-5.37603	-7.57173
3.89083	2.22031
-5.37603	-2.68664
-5.37603	-7.57173
3.89083	6.97166
-5.37603	-2.68664
3.89083	6.97166
3.89083	2.22031
-5.37603	-2.68664
3.89083	6.97166
13.1577	12.5742
13.1577	12.5742
3.89083	2.22031
-14.6429	-12.1942
-5.37603	-12.1942
-5.37603	-12.1942
-14.6429	-12.1942
3.89083	2.22031
-5.37603	-2.68664
-5.37603	-7.57173
3.89083	6.97166
13.1577	12.5742
3.89083	2.22031
3.89083	-2.68664
-23.9097	-22.5627
-5.37603	-7.57173
13.1577	12.5742
13.1577	12.5742
13.1577	12.5742
-5.37603	-7.57173
-14.6429	-12.1942
-5.37603	-7.57173
-14.6429	-12.1942
3.89083	2.22031
3.89083	2.22031
-5.37603	-7.57173
3.89083	6.97166
13.1577	12.5742
31.6914	33.3612
13.1577	12.5742
-23.9097	-28.5591
-42.4434	-42.3702
3.89083	6.97166
13.1577	12.5742
13.1577	12.5742
3.89083	2.22031
3.89083	2.22031
3.89083	2.22031
-5.37603	-2.68664
3.89083	6.97166
3.89083	6.97166
-5.37603	-2.68664
13.1577	6.97166
-5.37603	-2.68664
13.1577	12.5742
22.4245	20.0744
-23.9097	-22.5627
-51.7103	-51.176
-33.1766	-34.8359
-14.6429	-12.1942
13.1577	12.5742
13.1577	6.97166
-5.37603	-2.68664
-5.37603	-2.68664
3.89083	2.22031
13.1577	6.97166
3.89083	6.97166
3.89083	2.22031
13.1577	12.5742
-5.37603	-7.57173
3.89083	-2.68664
3.89083	6.97166
-14.6429	-12.1942
-42.4434	-42.3702
-42.4434	-42.3702
-14.6429	-12.1942
-5.37603	-2.68664
3.89083	6.97166
3.89083	2.22031
3.89083	2.22031
-5.37603	-7.57173
13.1577	6.97166
-5.37603	-7.57173
3.89083	-2.68664
3.89083	6.97166
-5.37603	-2.68664
-5.37603	-2.68664
-5.37603	-2.68664
-14.6429	-12.1942
-33.1766	-28.5591
-33.1766	-28.5591
3.89083	2.22031
3.89083	2.22031
3.89083	2.22031
3.89083	2.22031
3.89083	6.97166
-5.37603	-2.68664
3.89083	2.22031
-5.37603	-2.68664
-5.37603	-7.57173
3.89083	6.97166
-5.37603	-2.68664
-5.37603	-2.68664
-5.37603	-7.57173
-14.6429	-12.1942
-33.1766	-34.8359
-14.6429	-17.1405
13.1577	12.5742
3.89083	2.22031
-5.37603	-2.68664
3.89083	2.22031
13.1577	6.97166
3.89083	2.22031
3.89083	6.97166
-5.37603	-2.68664
-5.37603	-7.57173
3.89083	-2.68664
-14.6429	-12.1942
-23.9097	-28.5591
-23.9097	-22.5627
-23.9097	-22.5627
-33.1766	-34.8359
-14.6429	-12.1942
13.1577	12.5742
3.89083	2.22031
-5.37603	-7.57173
-14.6429	-12.1942
-5.37603	-2.68664
3.89083	2.22031
13.1577	12.5742
-14.6429	-12.1942
-23.9097	-22.5627
-14.6429	-17.1405
-33.1766	-28.5591
-51.7103	-51.176
-33.1766	-34.8359
-33.1766	-28.5591
-23.9097	-28.5591
-5.37603	-7.57173
13.1577	12.5742
3.89083	2.22031
-5.37603	-7.57173
-14.6429	-17.1405
-14.6429	-12.1942
-14.6429	-12.1942
13.1577	12.5742
-14.6429	-17.1405
-33.1766	-34.8359
-33.1766	-34.8359
-33.1766	-34.8359
-23.9097	-28.5591
-23.9097	-22.5627
-14.6429	-17.1405
-23.9097	-22.5627
-14.6429	-17.1405
3.89083	2.22031
-5.37603	-2.68664
3.89083	-2.68664
3.89083	-2.68664
-5.37603	-7.57173
-14.6429	-12.1942
3.89083	2.22031
3.89083	-2.68664
-14.6429	-12.1942
-14.6429	-17.1405
-14.6429	-12.1942
-14.6429	-12.1942
-14.6429	-17.1405
3.89083	2.22031
13.1577	12.5742
-14.6429	-17.1405
-14.6429	-12.1942
-14.6429	-12.1942
-5.37603	-2.68664
3.89083	2.22031
3.89083	2.22031
-5.37603	-7.57173
3.89083	6.97166
3.89083	2.22031
-14.6429	-12.1942
-14.6429	-17.1405
-5.37603	-7.57173
-14.6429	-17.1405
-23.9097	-22.5627
-14.6429	-12.1942
3.89083	2.22031
-5.37603	-2.68664
-33.1766	-28.5591
-23.9097	-28.5591
-23.9097	-22.5627
-14.6429	-12.1942
-14.6429	-12.1942
-23.9097	-17.1405
-5.37603	-7.57173
-33.1766	-34.8359
-60.9771	-62.7368
-60.9771	-62.7368
-60.9771	-62.7368
-60.9771	-62.7368
-70.244	-78.4442
-60.9771	-62.7368
-51.7103	-51.176
-42.4434	-42.3702
-23.9097	-22.5627
-23.9097	-22.5627
-23.9097	-22.5627
-23.9097	-17.1405
-14.6429	-17.1405
-33.1766	-28.5591
-23.9097	-22.5627
-14.6429	-17.1405
-33.1766	-28.5591
-33.1766	-34.8359
-33.1766	-34.8359
-51.7103	-51.176
-51.7103	-51.176
-42.4434	-42.3702
-33.1766	-34.8359
-51.7103	-51.176
-42.4434	-42.3702
-23.9097	-22.5627
-5.37603	-7.57173
-5.37603	-7.57173
-5.37603	-2.68664
-5.37603	-7.57173
-5.37603	-2.68664
-33.1766	-28.5591
-33.1766	-34.8359
-33.1766	-34.8359
-42.4434	-42.3702
-42.4434	-42.3702
-51.7103	-51.176
-51.7103	-51.176
-14.6429	-12.1942
-23.9097	-22.5627
-42.4434	-42.3702
-33.1766	-34.8359
-14.6429	-12.1942
-5.37603	-7.57173
-5.37603	-7.57173
-14.6429	-12.1942
-14.6429	-12.1942
-23.9097	-22.5627
-33.1766	-34.8359
-42.4434	-42.3702
-42.4434	-42.3702
-23.9097	-22.5627
-42.4434	-34.8359
-42.4434	-42.3702
-14.6429	-12.1942
-23.9097	-22.5627
-42.4434	-42.3702
-42.4434	-42.3702
-14.6429	-12.1942
-5.37603	-7.57173
-5.37603	-7.57173
-23.9097	-17.1405
-14.6429	-12.1942
-14.6429	-17.1405
-23.9097	-28.5591
-33.1766	-34.8359
-33.1766	-28.5591
-5.37603	-7.57173
-33.1766	-34.8359
-51.7103	-51.176
-33.1766	-34.8359
-51.7103	-51.176
-51.7103	-51.176
-42.4434	-42.3702
-14.6429	-17.1405
-5.37603	-2.68664
-5.37603	-2.68664
-14.6429	-17.1405
-5.37603	-12.1942
-14.6429	-17.1405
-23.9097	-22.5627
-33.1766	-34.8359
-33.1766	-34.8359
-14.6429	-17.1405
-14.6429	-17.1405
-60.9771	-62.7368
-70.244	-78.4442
-79.5109	-78.4442
-60.9771	-62.7368
-51.7103	-51.176
-23.9097	-28.5591
-14.6429	-12.1942
-5.37603	-7.57173
-14.6429	-17.1405
-5.37603	-7.57173
-23.9097	-22.5627
-14.6429	-17.1405
-23.9097	-28.5591
-51.7103	-51.176
-51.7103	-51.176
-33.1766	-28.5591
-51.7103	-51.176
-60.9771	-62.7368
-70.244	-62.7368
-60.9771	-62.7368
-51.7103	-51.176
-23.9097	-28.5591
-14.6429	-12.1942
-23.9097	-22.5627
-23.9097	-28.5591
-14.6429	-12.1942
-23.9097	-28.5591
-33.1766	-34.8359
-23.9097	-28.5591
-33.1766	-34.8359
-51.7103	-51.176
-51.7103	-51.176
-60.9771	-62.7368
-51.7103	-51.176
-33.1766	-34.8359
-33.1766	-34.8359
-33.1766	-34.8359
-33.1766	-34.8359
-14.6429	-12.1942
-5.37603	-7.57173
-14.6429	-17.1405
-14.6429	-12.1942
-14.6429	-12.1942
-14.6429	-17.1405
-23.9097	-22.5627
-23.9097	-28.5591
-33.1766	-28.5591
-51.7103	-51.176
-60.9771	-62.7368
-51.7103	-51.176
-33.1766	-34.8359
-33.1766	-28.5591
-23.9097	-22.5627
-33.1766	-34.8359
-14.6429	-12.1942
-5.37603	-2.68664
-5.37603	-7.57173
-5.37603	-7.57173
-5.37603	-7.57173
-5.37603	-7.57173
-5.37603	-7.57173
-14.6429	-17.1405
-23.9097	-28.5591
-42.4434	-42.3702
-70.244	-62.7368
-51.7103	-51.176
-33.1766	-34.8359
-23.9097	-22.5627
-14.6429	-12.1942
-33.1766	-28.5591
-14.6429	-17.1405
-5.37603	-12.1942
-14.6429	-12.1942
-5.37603	-7.57173
-14.6429	-17.1405
-23.9097	-22.5627
-14.6429	-17.1405
-23.9097	-22.5627
-23.9097	-17.1405
-33.1766	-28.5591
-51.7103	-51.176
-42.4434	-42.3702
-23.9097	-22.5627
-23.9097	-22.5627
-14.6429	-17.1405
-23.9097	-22.5627
-5.37603	-7.57173
3.89083	2.22031
-14.6429	-12.1942
-14.6429	-12.1942
-23.9097	-22.5627
-14.6429	-17.1405
-14.6429	-12.1942
-33.1766	-28.5591
-51.7103	-51.176
-51.7103	-51.176
-42.4434	-42.3702
-42.4434	-42.3702
-33.1766	-28.5591
-14.6429	-17.1405
-5.37603	-7.57173
3.89083	2.22031
13.1577	6.97166
3.89083	6.97166
-5.37603	-7.57173
-14.6429	-12.1942
-14.6429	-17.1405
-14.6429	-17.1405
-23.9097	-28.5591
-42.4434	-42.3702
-60.9771	-62.7368
-51.7103	-51.176
-42.4434	-42.3702
-42.4434	-42.3702
-33.1766	-34.8359
-14.6429	-17.1405
-5.37603	-7.57173
3.89083	2.22031
-5.37603	-2.68664
3.89083	2.22031
-5.37603	-7.57173
[truncated: 2,001 more rows]

## Sheet: 5b_quantize_boundaries
uniform_boundaries	adaptive_boundaries
-84.1443	-88.7777
-74.8774	-70.5905
-65.6106	-56.9564
-56.3437	-46.7731
-47.0769	-38.6031
-37.81	-31.6975
-28.5432	-25.5609
-19.2763	-19.8516
-10.0095	-14.6674
-0.742598	-9.88298
8.52426	-5.12918
17.7911	-0.233166
27.058	4.59598
36.3248	9.77293
45.5917	16.3243
	26.7178
	50.2251

## Sheet: 5c
Baseline	90.24
ADC Precision	3-bit	4-bit	5-bit
Uniform	13.03	52.33	89.87
Adaptive	68.11	88.93	90.2

## Sheet: 5d
ADC Precision	Device Variation	Accuracy
3	0.0001	68.39
3	0.0001	68.44
3	0.0001	68.31
3	0.0001	68.17
3	0.0001	68.03
3	0.0001	68.58
3	0.0001	68.17
3	0.0001	68.55
3	0.0001	68.34
3	0.0001	68.31
3	0.0001	68.39
3	0.0001	68.19
3	0.0001	68.06
3	0.0001	68.48
3	0.0001	68.55
3	0.0001	68.14
3	0.001	67.8
3	0.001	67.87
3	0.001	67.8
3	0.001	67.61
3	0.001	68.11
3	0.001	68.67
3	0.001	67.61
3	0.001	68.21
3	0.001	68.24
3	0.001	68.48
3	0.001	68.57
3	0.001	68.72
3	0.001	68.49
3	0.001	68.35
3	0.001	68.26
3	0.001	67.86
3	0.01	59.18
3	0.01	65.44
3	0.01	69.98
3	0.01	64.03
3	0.01	64.93
3	0.01	70.28
3	0.01	63.95
3	0.01	66.42
3	0.01	64.52
3	0.01	68.49
3	0.01	70.95
3	0.01	68.37
3	0.01	59.34
3	0.01	67.24
3	0.01	66.16
3	0.01	71.48
3	0.02	72.35
3	0.02	66.4
3	0.02	55.39
3	0.02	61.67
3	0.02	60.86
3	0.02	64.62
3	0.02	66.86
3	0.02	71.89
3	0.02	64.58
3	0.02	56.3
3	0.02	65.38
3	0.02	59.6
3	0.02	58.25
3	0.02	70.36
3	0.02	54.51
3	0.02	60.97
3	0.03	70.51
3	0.03	54.97
3	0.03	68.65
3	0.03	54.92
3	0.03	33.91
3	0.03	72.88
3	0.03	54.21
3	0.03	39.67
3	0.03	48.16
3	0.03	64.43
3	0.03	46.36
3	0.03	30.47
3	0.03	72.5
3	0.03	45.83
3	0.03	47.22
3	0.03	59.74
3	0.05	10.56
3	0.05	17.85
3	0.05	49.51
3	0.05	26.41
3	0.05	37.07
3	0.05	60.93
3	0.05	32.86
3	0.05	12.21
3	0.05	27.26
3	0.05	41.62
3	0.05	65.16
3	0.05	14.99
3	0.05	43.5
3	0.05	12.85
3	0.05	70.63
3	0.05	35.88
4	0.0001	88.84
4	0.0001	89.01
4	0.0001	88.9
4	0.0001	89.04
4	0.0001	88.91
4	0.0001	88.83
4	0.0001	89.02
4	0.0001	88.8
4	0.0001	88.83
4	0.0001	88.99
4	0.0001	88.87
4	0.0001	88.76
4	0.0001	88.84
4	0.0001	88.92
4	0.0001	88.79
4	0.0001	89
4	0.001	88.8
4	0.001	89.1
4	0.001	88.79
4	0.001	88.88
4	0.001	88.79
4	0.001	88.8
4	0.001	88.78
4	0.001	88.79
4	0.001	89.17
4	0.001	89.06
4	0.001	88.92
4	0.001	88.7
4	0.001	89.19
4	0.001	88.67
4	0.001	89.01
4	0.001	89.04
4	0.01	87.47
4	0.01	89.44
4	0.01	89.69
4	0.01	88.13
4	0.01	89.03
4	0.01	88.16
4	0.01	89.08
4	0.01	89.01
4	0.01	86.21
4	0.01	87.86
4	0.01	89.09
4	0.01	88.25
4	0.01	86.22
4	0.01	88.81
4	0.01	88.8
4	0.01	89.02
4	0.02	89.2
4	0.02	87.49
4	0.02	88.61
4	0.02	87.1
4	0.02	88.49
4	0.02	87.85
4	0.02	88.82
4	0.02	89.08
4	0.02	88.89
4	0.02	88.39
4	0.02	85.86
4	0.02	86.69
4	0.02	88.86
4	0.02	86.02
4	0.02	86.9
4	0.02	89.19
4	0.03	85.27
4	0.03	87.63
4	0.03	87.23
4	0.03	83.33
4	0.03	84.46
4	0.03	83.6
4	0.03	86.15
4	0.03	83.54
4	0.03	86.97
4	0.03	87.71
4	0.03	77.33
4	0.03	81.11
4	0.03	86.04
4	0.03	81.38
4	0.03	80.1
4	0.03	83.52
4	0.05	63.69
4	0.05	39.12
4	0.05	80.04
4	0.05	75.96
4	0.05	36.62
4	0.05	63.67
4	0.05	73.22
4	0.05	65.94
4	0.05	30.94
4	0.05	48.32
4	0.05	55.41
4	0.05	59.31
4	0.05	60.31
4	0.05	26
4	0.05	73.32
4	0.05	19.55
5	0.0001	90.31
5	0.0001	90.21
5	0.0001	90.2
5	0.0001	90.18
5	0.0001	90.24
5	0.0001	90.36
5	0.0001	90.24
5	0.0001	90.25
5	0.0001	90.28
5	0.0001	90.15
5	0.0001	90.35
5	0.0001	90.24
5	0.0001	90.37
5	0.0001	90.21
5	0.0001	90.29
5	0.0001	90.2
5	0.001	90.18
5	0.001	90.05
5	0.001	90.17
5	0.001	90.34
5	0.001	90.19
5	0.001	90.27
5	0.001	90.26
5	0.001	90.01
5	0.001	90.25
5	0.001	90.14
5	0.001	90.14
5	0.001	90.19
5	0.001	90.1
5	0.001	90.2
5	0.001	90.27
5	0.001	90.22
5	0.01	89.63
5	0.01	89.18
5	0.01	89.91
5	0.01	89.63
5	0.01	88.7
5	0.01	90.19
5	0.01	90.42
5	0.01	88.96
5	0.01	88.66
5	0.01	88.97
5	0.01	89.01
5	0.01	90.17
5	0.01	89.47
5	0.01	90.2
5	0.01	89.94
5	0.01	89.76
5	0.02	88.76
5	0.02	87.52
5	0.02	90.32
5	0.02	89.59
5	0.02	89.03
5	0.02	90.31
5	0.02	87.29
5	0.02	84.13
5	0.02	89.24
5	0.02	88.47
5	0.02	88.66
5	0.02	89.29
5	0.02	89.3
5	0.02	85.01
5	0.02	88.47
5	0.02	90.26
5	0.03	86.13
5	0.03	84.64
5	0.03	86.35
5	0.03	83.98
5	0.03	81.57
5	0.03	76.14
5	0.03	89
5	0.03	76.09
5	0.03	75.37
5	0.03	75.4
5	0.03	88.95
5	0.03	87.77
5	0.03	88.52
5	0.03	89.26
5	0.03	85.86
5	0.03	88.64
5	0.05	77.13
5	0.05	80.34
5	0.05	69.2
5	0.05	65.71
5	0.05	29.79
5	0.05	78.37
5	0.05	64.96
5	0.05	63.22
5	0.05	81.41
5	0.05	65.49
5	0.05	74.56
5	0.05	55.28
5	0.05	70.39
5	0.05	78.19
5	0.05	60.97
5	0.05	54.44

## Sheet: 5e
Baseline	69.766
Configuration	4-bit	5-bit	6-bit
Adaptive (Software)	30.678	61.384	67.518
Uniform (Software)	0.15	9.12	48.22
Adaptive (Memristor w/o SR)	24.13	51.32	59.03
Adaptive (Memristor w/ SR)	34.76	61.81	65.5

## Sheet: 5f
ADC Precision	Device Variation	Accuracy
4	0.001	31.238
4	0.001	31.838
4	0.01	32.748
4	0.01	33.626
4	0.01	37.488
4	0.01	35.176
4	0.015	29.242
4	0.015	26.178
4	0.015	39.084
4	0.015	33.518
4	0.02	31.48
4	0.02	31.348
5	0.001	61.528
5	0.001	61.826
5	0.01	60.328
5	0.01	62.28
5	0.01	62.094
5	0.01	62.526
5	0.015	58.142
5	0.015	58.582
5	0.015	46.272
5	0.015	52.742
5	0.02	52.02
5	0.02	46.422
6	0.001	67.766
6	0.001	67.776
6	0.01	66.894
6	0.01	65.964
6	0.01	66.34
6	0.01	62.784
6	0.015	63.272
6	0.015	66.532
6	0.015	50.084
6	0.015	65.956
6	0.02	62.472
6	0.02	63.2
6	0.02	61.32
6	0.02	62.856
6	0.02	60.526
6	0.02	61.896
6	0.02	61.816
6	0.02	63.3
6	0.02	62.838
