# Supplementary material for: Memristor-based adaptive analog-to-digital conversion for efficient and accurate compute-in-memory
Source: Nat Commun. 2025 Nov 6;16:9749. doi: 10.1038/s41467-025-65233-w (PMC12592462; doi:10.1038/s41467-025-65233-w)
Supplement: Supplementary file 8 — Source Data Fig 6 [file 41467_2025_65233_MOESM8_ESM.xlsx]

## Sheet: 6a
Area	24.2944
Energy	12.5829

## Sheet: 6b
	Energy
Precharge circuit	1.6
Source Driver	9.28
Others	1.28
Decoder	0.42
	Area
ADC Core	8.29
Decoder	16.00
